# Supplementary material for: Double-edged sword of technological progress to climate change depends on positioning in global value chains
Source: PNAS Nexus. 2023 Sep 19;2(9):pgad288. doi: 10.1093/pnasnexus/pgad288 (PMC10508203; doi:10.1093/pnasnexus/pgad288)
Supplement: pgad288_Supplementary_Data [file pgad288_supplementary_data.zip]

Archive with 2 entries (2 files):
- PNASNEXUS-PNASNEXUS-2023-00802R-s02.docx
- PNASNEXUS-PNASNEXUS-2023-00802R-s01.xlsx
