# Supplementary material for: Double-edged sword of technological progress to climate change depends on positioning in global value chains
Source: PNAS Nexus. 2023 Sep 19;2(9):pgad288. doi: 10.1093/pnasnexus/pgad288 (PMC10508203; doi:10.1093/pnasnexus/pgad288)
Supplement: pgad288_Supplementary_Data [file pgad288_supplementary_data.zip › PNASNEXUS-PNASNEXUS-2023-00802R-s01.xlsx]

## Sheet: Table S1
Table S1. Top 30 sectors where TP would contribute to GHG emission increments (MtCO2-eq)
NO.	Regions	Sectors	GHG emission changes
1	Russia	Chemical products	609.013
2	China	Gas	491.519
3	China	Petroleum and coal products	458.252
4	United States	Petroleum and coal products	442.861
5	South Korea	Petroleum and coal products	406.917
6	Russia	Petroleum and coal products	337.742
7	Japan	Petroleum and coal products	293.325
8	India	Petroleum and coal products	273.432
9	Spain	Petroleum and coal products	252.639
10	France	Petroleum and coal products	202.001
11	China	Chemical products	185.017
12	Germany	Petroleum and coal products	142.252
13	China	Electricity	126.596
14	Brazil	Petroleum and coal products	110.589
15	China	Gas manufacture and distribution	99.1874
16	Mexico	Oil	95.3188
17	China	Oil	84.2533
18	Italy	Petroleum and coal products	79.4601
19	China	Ferrous metal	78.5054
20	China	Coal	73.7125
21	Russia	Gas	72.466
22	Russia	Oil	60.7832
23	South Korea	Gas	58.9604
24	Russia	Electricity	58.1027
25	United States	Electricity	57.0274
26	China	Vegetable oils and fats	54.0305
27	China	Metals	52.8711
28	United States	Coal	50.9544
29	Canada	Petroleum and coal products	50.279
30	Russia	Rubber and plastic products	49.0989

## Sheet: Table S2
Table S2. Top 30 sectors where TP would contribute to GHG emission decrements (MtCO2-eq)
NO.	Regions	Sectors	GHG emission changes
1	China	Sugar	-216.277
2	United States	Dwellings	-22.9145
3	United States	Human health and social work activities	-12.8774
4	China	Construction	-12.8174
5	United States	Trade	-8.04701
6	United States	Public administration and defense	-7.84978
7	United States	Education	-7.63541
8	United States	Construction	-6.74046
9	United States	Recreational and other services	-5.97941
10	South Korea	Dwellings	-4.67327
11	China	Human health and social work activities	-4.29006
12	United States	Financial services	-4.21637
13	Australia	Wool and silk-worm cocoons	-4.18263
14	United States	Accommodation, food, and service activities	-4.15934
15	Australia	Plant-based fibers	-3.47977
16	Japan	Dwellings	-3.16177
17	China	Public Administration and defense	-3.06135
18	Japan	Human health and social work activities	-3.05194
19	Italy	Dwellings	-2.9272
20	Japan	Trade	-2.52578
21	United States	Insurance	-2.25512
22	Japan	Public Administration and defense	-2.18698
23	Japan	Construction	-2.1264
24	India	Construction	-1.99458
25	Germany	Human health and social work activities	-1.97917
26	United Kingdom	Trade	-1.86585
27	China	Education	-1.84377
28	United Kingdom	Dwellings	-1.82106
29	France	Construction	-1.81099
30	Spain	Dwellings	-1.78845

## Sheet: Table S3
Table S3. Contribution of TP in each sector of the United Kingdom to sale changes in each sector of China (million US dollars in 2014 constant price)
China United Kingdom	Paddy rice	Wheat	Cereal grains	Vegetables, fruit, and nuts	Oil seeds	Sugar cane and sugar beet	Plant-based fibers	Crops	Bovine cattle, sheep, goats, and horses	Animal products	Raw milk	Wool and silk-worm cocoons	Forestry	Fishing	Coal	Oil	Gas	Other extraction	Bovine meat products	Meat products	Vegetable oils and fats	Dairy products	Processed rice	Sugar	Food products	Beverages and tobacco products	Textiles	Wearing apparel	Leather products	Wood products	Paper products and publishing	Petroleum and coal products	Chemical products	Basic pharmaceutical products	Rubber and plastic products	Mineral products	Ferrous metals	Metals	Metal products	Computer, electronic, and optical products	Electrical equipment	Machinery and equipment	Motor vehicles and parts	Transport equipment	Manufactures	Electricity	Gas manufacture and distribution	Water	Construction
Paddy rice	3.89416	2.10167	3.98856	18.5063	2.36604	3.13567	0.0922119	0.897518	2.71018	9.44251	1.04109	0.0754038	2.63112	6.13001	8.39727	5.58189	0.0929302	13.857	1.44526	8.02987	4.40148	2.74184	6.32105	0.8628	21.85	12.8128	52.1449	43.8402	8.7378	10.529	16.105	28.4257	64.8848	10.2609	33.9417	46.6833	73.3845	39.6287	33.9601	188.196	60.784	112.441	81.8761	18.6736	20.1711	21.348	0.351571	7.00367	158.636
Wheat	0.21548	0.0766897	0.137682	-0.228775	0.0536351	0.110804	0.0556426	0.0725149	-0.0944761	-2.35614	-0.0683453	-0.000335861	-0.0741816	-0.337048	0.102006	0.0726155	-0.00461295	0.432046	-0.105865	-1.07781	-0.267654	-0.182591	-0.165378	0.0197115	-4.58994	-0.7908	-1.36163	-1.87721	-0.764996	-0.374699	-0.337256	-0.828289	2.58963	0.0226254	-0.134006	-1.61821	-3.50426	-0.16749	-2.28454	-16.8146	-4.27088	-9.18316	-3.6825	-1.24181	-1.11798	-0.779412	-0.00907174	0.186468	-9.75455
Cereal grains	0.317453	0.132547	0.296409	0.204794	0.0895201	0.205657	0.0851623	0.107798	-0.0301691	-1.99816	-0.0469077	0.00225257	-0.0685169	-0.259565	0.278747	0.150484	-0.00378747	0.930428	-0.12391	-1.21498	-0.240503	-0.153173	-0.0264015	0.0452623	-4.59333	-0.71502	-0.684175	-2.00984	-1.06218	-0.263989	-0.0899222	-0.463016	5.21722	0.0831873	0.839612	-1.46034	-3.29192	0.846902	-2.52615	-22.2453	-5.22306	-11.6794	-4.19891	-1.52165	-1.43485	-0.637143	-0.00539647	0.382711	-11.7894
Vegetables, fruit, and nuts	-0.149222	-0.114603	-0.176825	-0.939329	-0.0750204	-0.131184	-0.00761907	-0.00492936	-0.0430841	-0.565452	-0.0476945	-0.0052482	-0.0615306	-0.262269	-0.128189	-0.0158917	-0.00343186	-0.545245	-0.0948883	-0.547493	-0.32887	-0.15356	-0.400108	-0.04046	-2.01548	-0.694384	-2.99833	-2.86445	-0.80915	-0.606994	-0.829316	-1.09908	-3.14615	-0.477632	-2.21772	-2.23934	-3.39972	-1.66206	-1.65111	-6.37705	-2.47528	-4.35398	-3.20779	-0.795499	-0.97256	-0.734398	-0.0135815	-0.201131	-7.37507
Oil seeds	0.401588	0.271444	0.463689	1.25521	-0.012174	0.447307	0.180625	0.117871	-0.009344	-0.0566853	0.0520616	0.0234231	-0.0440412	0.0909989	0.281052	0.163145	-0.00313669	0.992007	-0.027245	-0.214908	-0.415963	0.0860453	0.22829	0.0896433	-0.927	0.0582823	1.04015	-0.901127	-0.495165	0.587659	0.743081	-0.169419	9.14281	0.74031	4.23485	2.23902	1.54055	2.20317	0.36128	-7.04272	0.33633	1.1361	1.32372	0.181756	-0.00460721	-0.191743	0.00827214	0.498827	3.5573
Sugar cane and sugar beet	0.934807	0.614228	1.04076	4.14377	0.350743	0.900964	0.284325	0.23219	0.154585	0.973858	0.171312	0.0456061	0.0781416	0.762909	0.579733	0.191583	0.00420882	1.02743	0.182117	0.86861	0.41693	0.460833	1.24503	0.195957	2.08675	1.97144	7.87841	3.91452	0.886684	2.71938	4.20196	2.55752	24.8963	2.2062	11.1255	13.5217	17.8807	10.3878	9.94087	7.03624	16.0689	28.143	15.4737	4.14115	4.48901	1.44447	0.0515926	0.787656	45.6616
Plant-based fibers	-0.896211	-0.706072	-0.00317133	-4.34515	-0.148865	-1.17101	1.12336	0.364817	0.275748	-2.62575	-0.251901	0.203785	0.137895	-0.998106	1.24122	1.2567	0.00412516	-1.13213	-0.518759	-2.84414	-0.462649	-0.74168	-1.7891	-0.258909	-9.00663	-3.17803	-46.2269	-48.619	-8.10498	-3.85217	-6.05942	0.0954319	-19.9294	-3.33202	-20.9151	-15.7766	-18.5808	-7.82466	-10.8933	-35.6284	-16.0797	-29.0125	-17.3656	-4.91054	-8.47531	0.176324	-0.050636	-0.649429	-53.4599
Crops	2.14394	1.66607	1.83182	11.4007	0.712039	3.45222	-0.270421	0.0324949	0.120334	6.75629	0.625546	0.123311	0.16936	2.42865	0.636259	-0.272772	0.00447973	4.60564	0.765529	6.58344	1.37671	1.67862	4.08396	0.820206	16.4997	6.87093	60.7761	60.9569	18.6869	7.2743	12.4015	6.9248	80.7926	6.73065	40.5105	32.456	46.2665	25.0557	22.6288	70.943	41.0743	76.3946	43.2099	10.7472	14.1058	4.76072	0.124587	2.37512	107.341
Bovine cattle, sheep, goats, and horses	-0.420522	-0.377308	-0.539115	-3.21179	-0.134196	-0.621506	-0.109354	0.0331207	0.0609237	-2.88956	-0.142049	-0.0319047	0.0276779	-0.687499	0.120366	0.271481	-0.00458417	-0.846086	-0.31397	-2.7679	-0.599981	-0.553864	-1.19559	-0.146115	-6.02211	-2.22349	-11.4591	-9.51552	-3.08637	-2.66674	-4.10965	-1.76157	-12.7572	-1.94684	-10.871	-10.927	-15.4601	-5.0301	-9.04075	-60.0335	-15.1883	-27.4878	-15.5233	-4.44484	-6.49819	-2.20553	-0.045546	-0.398167	-41.9566
Animal products	0.318931	-0.0638546	-0.306569	-7.05507	0.183048	-0.109859	-0.215373	0.0774197	-0.348984	-16.5532	-0.298702	-0.0597962	0.102841	-1.3441	1.10098	1.127	0.00116584	0.372711	-0.163292	-1.54752	-0.492335	-0.543748	-1.54432	-0.0238499	-18.2646	-2.80846	-2.59173	-0.68918	0.424313	-1.11068	-0.502437	-0.620845	-8.90028	1.32136	-6.44875	-3.41146	-6.26912	-1.42398	-3.30254	-36.0106	-5.49805	-10.9345	-4.37213	-1.51834	-1.97097	-1.33073	-0.00380579	0.379907	-14.739
Raw milk	-0.338735	-0.297156	-0.470464	-2.25049	-0.149928	-0.431913	-0.091054	-0.022602	-0.0935199	-1.50614	-0.12318	-0.02385	-0.100852	-0.596796	-0.271966	-0.0650611	-0.00781203	-0.893801	-0.236658	-1.50096	-0.491971	-0.379576	-0.870885	-0.109234	-4.26637	-1.64472	-7.13606	-5.75783	-1.91459	-1.84231	-2.44032	-2.36079	-8.17246	-1.42515	-6.1259	-7.51089	-10.9519	-3.78743	-6.00676	-32.5637	-10.23	-18.6761	-11.1397	-3.10132	-4.06178	-2.04551	-0.0396631	-0.447056	-29.1327
Wool and silk-worm cocoons	-2.51265	-3.56124	-22.9035	-69.9191	-1.34859	-3.54664	-27.8498	-9.39583	-0.568425	-6.67353	-0.625827	-5.07152	0.567417	-1.25742	-1.55144	3.0959	-0.0382325	4.31665	1.25695	-3.04122	-2.72133	-0.88911	-4.61864	-0.627351	-17.2269	0.622469	269.343	674.888	67.6288	-1.01914	39.4882	-4.15346	-120.693	-0.337381	53.3265	9.17281	-0.136729	3.40396	-0.090807	6.92864	11.8852	15.1457	30.7855	2.37127	41.9985	-22.9807	-0.137768	1.31033	16.0599
Forestry	2.99957	1.83454	2.56225	15.396	1.39912	2.82486	0.149223	0.279512	0.968042	6.95401	0.763613	0.0674981	-1.37073	3.9252	4.47053	1.7646	0.036892	11.4932	1.05384	6.15062	2.55084	2.13484	4.96813	0.703704	17.3753	9.33114	47.1054	42.3639	8.86181	24.7292	18.5863	16.8061	69.5394	8.58438	41.3881	28.3275	37.5067	24.7184	20.1429	199.343	19.2561	74.4394	74.2386	12.505	41.0105	12.3467	0.196638	5.02298	112.679
Fishing	-11.6007	-4.0958	-17.7878	-234.918	-5.23652	-4.88423	-2.292	-1.57531	-5.5584	2.48788	-0.352013	-0.594769	-0.24068	-8.24888	1.23997	6.19508	-0.0166563	-18.8455	-4.32789	-16.6511	-30.9731	-3.66503	-55.1947	-2.79184	163.993	-44.3812	-60.5004	-43.01	-15.287	-16.9866	-37.6739	-35.1852	-203.635	-18.474	-82.9328	-62.6027	-49.7746	-28.1191	-30.5944	71.6173	140.908	3.94921	-42.7786	-1.32466	-17.0523	-25.1365	-0.210763	-9.51773	-147.476
Coal	1.5344	0.856265	1.80842	7.02999	1.01008	1.24241	0.239467	0.502442	1.21631	3.35066	0.383919	0.095064	1.46809	2.46728	3.18219	1.48555	0.0352522	-0.788874	0.477448	2.59426	1.73465	1.00031	2.41478	0.346544	7.1823	4.47542	12.8452	11.806	2.65966	4.88494	8.54116	13.0998	27.298	3.98266	13.8895	30.9758	55.0585	37.8511	37.9876	-28.9869	82.7059	107.747	64.2263	15.0631	5.818	4.60417	0.124321	0.867882	123.268
Oil	5.69279	4.20415	7.19203	24.2984	2.17436	5.80992	2.51293	1.66748	0.639265	4.19681	0.836828	0.394894	0.793066	3.15905	-17.9652	-48.8401	-0.0510609	5.80399	0.373554	1.4537	1.68142	1.70288	7.43738	1.34564	9.98692	3.06638	15.7531	-0.497359	-2.05948	11.4769	18.103	167.873	244.764	11.7951	70.4909	69.0211	118.126	30.0132	41.7832	-130.241	-1.92865	52.8121	42.9611	8.95689	3.49041	-10.6005	0.306648	5.80777	178.952
Gas	0.705508	-1.10125	1.13138	-28.4745	0.976413	-1.72518	1.3146	2.20376	2.25218	-20.8609	-0.810612	0.154593	0.0105971	-4.59825	3.23887	2.88145	-0.0707298	-9.89139	-5.08515	-27.1278	-3.39495	-4.48224	-5.47618	-0.235386	-76.4243	-28.197	-183.518	-147.02	-53.6659	-24.9776	-14.8705	-31.0404	-67.5031	-12.2653	-86.239	-99.8442	-194.841	-4.80144	-45.1699	-1000.91	-178.044	-207.29	-80.0822	-35.5255	-72.5026	-59.165	-0.358622	-1.03167	-383.233
Other extraction	0.762982	0.139216	1.43952	0.921779	1.1286	0.295003	0.362489	0.899297	1.9279	0.155073	0.123538	0.115389	2.78164	1.97472	4.54352	6.14594	0.0455102	-31.9296	-0.23068	-1.46624	1.54967	0.196062	0.51551	0.13568	-2.41672	-1.26277	-11.109	-12.283	-3.35156	2.30927	26.1802	14.4817	-6.06316	1.38984	-21.102	24.9199	89.1367	253.236	101.643	310.701	234.632	364.017	175.425	42.5378	26.3865	-10.6119	0.144456	-11.0964	191.728
Bovine meat products	0.840911	0.519332	0.657866	3.59732	0.268544	0.844359	0.232961	0.0940367	0.0359771	0.704259	0.185211	0.034897	0.106537	0.74302	0.300714	0.159403	-0.001241	1.39026	0.242951	0.382375	0.114129	0.431611	0.938105	0.173698	2.74453	1.55855	4.15616	2.20783	-0.163088	1.89459	4.12111	0.494363	19.4325	2.06787	15.0571	8.05861	10.7087	5.13453	6.16632	64.1756	11.6471	21.3793	13.0918	3.26778	3.24825	1.66191	0.0336834	0.877742	28.7604
Meat products	0.385995	0.0359107	0.26466	0.909959	0.203193	0.40978	0.19402	0.12757	0.175862	9.7928	0.217609	0.0409436	0.276617	0.533687	0.771402	0.608515	0.00328237	1.12352	0.101178	6.48304	-0.199738	0.435108	0.126071	0.0655416	5.8067	0.306475	-4.37584	-2.91432	2.35497	0.549415	0.938839	0.925598	4.26063	1.01248	5.52981	2.48142	3.64884	1.73302	1.57604	39.3995	5.25663	9.62018	7.54592	1.50475	0.448184	1.44642	0.0215123	0.765179	9.9259
Vegetable oils and fats	3.12616	1.83655	2.72122	10.9449	2.52916	2.77217	0.882174	0.422453	0.193533	4.53189	0.64429	0.127685	-0.278026	2.1141	0.449551	-0.0705457	-0.0126624	4.03478	0.408519	3.11163	15.4753	1.52076	5.39927	0.630282	18.8345	4.59458	24.5318	12.1829	2.75184	6.08556	8.89052	-0.132922	88.6779	6.29283	33.6349	21.1522	23.7397	13.4568	12.4222	148.947	28.0799	45.282	26.5621	7.42778	10.2224	1.81953	0.0875927	2.14173	64.9424
Dairy products	1.01906	0.526044	0.843585	2.41955	0.498196	0.856755	0.239389	0.265735	0.438022	0.373788	0.178287	0.0509665	0.474893	0.993061	1.54446	1.05966	0.0129432	2.5553	0.1618	0.352901	0.255912	0.829757	0.783522	0.185497	1.41755	2.81763	2.28879	-0.360722	-0.523296	1.82662	4.06116	4.42172	17.1474	1.9741	7.62347	7.5731	12.1159	7.09126	5.82606	76.5746	12.0831	19.7918	15.7287	3.42396	2.92694	3.92977	0.0614386	1.4828	27.251
Processed rice	0.20427	0.214437	0.180072	0.12096	0.060239	0.284789	0.0467835	-0.0425541	0.0781075	1.58623	0.084645	0.0995614	0.0224839	0.34968	-0.220486	-0.309264	0.000701634	0.110947	0.0792159	0.952355	-0.00510524	0.251564	0.526515	0.0498829	0.917641	0.706455	3.06584	1.30894	-0.0861165	1.00941	2.28509	1.01427	3.96869	0.808	5.6364	7.84367	7.79234	1.81306	5.11494	48.8721	6.68477	11.5105	7.09508	1.28514	3.68064	1.48642	0.0263087	0.267217	36.3005
Sugar	0.515203	0.300512	0.525835	0.975598	0.143603	0.642575	0.195646	0.117581	-0.0108262	-0.853575	0.0333949	0.0235037	-0.038736	0.0269683	0.19994	0.0791883	-3.42925e-05	0.44285	-0.0124553	-0.561154	-0.185675	0.103232	0.319778	0.163893	-3.0607	0.361557	2.26506	0.150178	-0.424064	0.968502	2.02183	0.168613	15.0409	0.831385	3.08773	3.58585	5.23675	3.81548	3.02525	34.5005	6.80703	9.75421	6.27523	1.54416	1.86019	0.636057	0.0188035	0.302099	12.0284
Food products	0.109541	-0.317648	-1.17344	-1.35493	-0.162797	-0.14895	-0.149149	-0.0515094	-0.39176	-1.99869	-0.00543714	-0.0488898	-0.361821	-0.432865	-1.93005	-1.10799	-0.0393493	-3.76678	-0.298758	-2.07242	-1.29632	-0.490772	-1.54374	-0.139969	-6.56016	-2.64788	-13.4386	-7.75574	-3.2587	-2.93437	-2.98331	-10.4315	-17.3025	-0.958302	-6.08085	-7.80201	-17.5052	-11.4299	-5.97468	-12.7742	-9.19834	-14.2299	-10.7657	-2.82015	-4.19499	-5.78137	-0.0891118	-0.946503	-22.8538
Beverages and tobacco products	1.39967	0.696323	0.665511	5.43836	0.433146	1.30012	0.322904	0.137039	-0.132449	0.0972045	0.203517	0.0495555	0.114346	0.8357	0.0846122	0.239424	-0.0111783	0.332812	0.155038	-0.296561	0.103994	0.421503	0.938738	0.225299	-1.94089	4.81308	3.21502	2.37998	-0.963462	2.62	8.86586	-1.01592	29.0218	3.26727	22.9907	15.3513	18.5359	13.6979	14.7798	126.239	26.3	56.0856	28.1904	6.83986	6.94089	1.30045	0.0398629	0.838332	56.4873
Textiles	0.268194	-0.133261	-2.12175	-5.76242	0.0493101	0.0118934	-2.72196	-0.826989	-0.0956431	-1.00469	-0.00922057	-0.506118	-0.110325	0.13066	-0.0687778	0.396704	-0.0135244	2.44885	0.0350948	-1.36675	-0.393146	-0.0946066	-0.150237	0.00992294	-2.74936	-0.0378657	83.8398	70.3704	4.10408	-0.674822	6.46373	-2.09478	-12.1498	0.37031	9.80946	-1.54883	-13.0243	-3.08571	-6.38817	-11.7754	-8.63255	-15.2666	3.76047	-1.87825	3.07353	-4.00304	-0.0229252	0.957824	-18.1617
Wearing apparel	0.400068	0.127915	-1.22114	-0.294073	0.0391449	0.369617	-2.02523	-0.625212	-0.147528	0.514413	0.0833626	-0.378972	-0.159948	0.395338	-0.6538	-0.289872	-0.00705006	1.38028	0.230207	0.534892	-0.105747	0.216423	0.48465	0.0851688	2.15838	1.31576	74.9733	57.6493	6.30679	1.00476	5.57772	-1.69034	5.71979	1.3241	11.1813	4.63615	1.50385	2.24902	1.3979	10.3281	2.20207	2.07491	6.48705	0.705699	6.01045	-1.21456	0.00482696	0.573611	10.8615
Leather products	0.409867	-0.0185066	0.133107	2.60549	0.0752583	0.689276	0.0529353	-0.0425915	-1.28633	2.74932	0.171853	0.00171942	-0.296141	0.513147	-0.0849854	-0.17223	-0.0107034	2.25202	-0.531314	4.61172	-0.0159217	0.534492	0.723518	0.136863	5.44974	1.36466	10.0075	29.0063	59.5356	1.28255	4.51763	-1.50907	19.5723	1.92393	13.5219	4.09499	-1.20431	3.69105	1.09865	-5.54403	-0.753286	-2.77809	17.5142	0.345354	5.91387	-1.19295	0.00376414	1.01406	6.75987
Wood products	2.87768	1.88922	2.53576	16.4009	1.11259	2.81964	0.893605	0.352133	0.597408	5.7496	0.676837	0.171078	-10.7583	3.29072	4.03487	-0.225456	0.0180145	10.3013	0.834474	4.65666	1.91111	1.76411	4.52955	0.66419	16.0628	7.75167	25.4482	13.9567	3.65621	59.3886	17.1036	11.7339	80.4441	7.37071	31.409	36.1887	39.4818	25.0578	27.6951	10.6479	0.597422	73.8439	50.1635	9.41464	42.3211	8.12662	0.151819	4.28445	145.916
Paper products and publishing	2.56025	1.3572	1.41287	9.51299	1.09408	2.17857	0.357252	0.23446	0.332193	3.4191	0.589029	0.100637	-0.724333	2.83158	2.1596	1.83875	8.34109e-05	7.74489	0.639425	2.39659	0.841676	1.77957	2.84661	0.489008	9.82949	9.27579	14.7289	12.7847	2.53816	4.49378	35.9306	3.39143	40.8239	7.57757	25.2693	29.1997	18.2653	11.1105	9.07865	106.703	24.5798	39.0435	32.9152	6.86558	15.1728	5.58894	0.102562	3.38758	74.1125
Petroleum and coal products	7.20603	4.32005	9.55278	21.2811	4.19407	5.38889	3.65396	3.23205	3.87566	2.04466	0.935954	0.840501	3.60709	3.69375	13.1844	8.75485	0.164352	22.9144	0.0762836	-2.90449	5.2375	1.30595	8.55767	1.55512	-1.88779	3.08525	-33.1822	-47.6198	-15.034	7.1953	19.51	177.319	239.864	11.8023	60.5969	26.4987	28.1525	56.2561	10.3293	-485.507	-64.5294	4.78617	46.7101	-0.83813	-16.0238	-0.763907	0.68011	12.9621	2.69489
Chemical products	19.3581	14.1727	20.4158	103.09	4.66931	21.904	7.24993	3.23226	-3.84276	24.5027	3.39666	1.0305	-5.33145	10.5516	-2.58029	-5.59428	-0.254681	38.9329	2.35357	16.9741	6.08018	7.96173	28.286	4.58989	75.3858	26.2893	176.721	100.315	23.19	43.9345	70.9657	-27.5874	833.781	48.7643	308.314	162.323	74.4398	89.7373	62.9398	286.16	131.622	165.294	159.732	33.7585	61.7546	-19.1235	0.27022	17.008	372.503
Basic pharmaceutical products	0.520693	-0.159594	-0.182768	-12.046	0.200108	0.184933	0.342118	0.354442	-0.0814293	-3.68434	-0.212795	0.0797363	-0.187741	-1.27708	0.204337	0.68785	-0.0255615	-1.9162	-0.811731	-4.77795	-1.88166	-0.940947	-2.08752	0.0080323	-20.6031	-8.0895	-24.7506	-25.6759	-6.67611	-3.15896	-0.860202	-7.23473	-4.31685	6.13331	-7.04128	-17.0674	-24.1219	-9.21191	-6.59336	32.0808	-8.42041	-28.6718	-30.4943	-3.72634	-8.357	-6.12867	-0.0476626	-0.364092	-56.3008
Rubber and plastic products	3.03412	1.77613	2.13346	14.2617	0.92459	2.87867	0.723125	0.342344	-0.274377	3.0433	0.53229	0.113407	-0.079782	2.20138	1.12382	0.335471	-0.0396596	12.2269	0.324914	1.5954	0.483864	1.10366	3.54552	0.609978	7.87667	4.51242	11.5343	7.41724	0.890004	3.60666	10.059	0.746081	61.2708	6.74746	54.6967	11.4587	-14.1359	7.80544	-5.10634	-21.9588	-9.85343	17.3339	55.2911	2.05073	4.20345	-1.2227	0.0349749	5.26598	8.30752
Mineral products	2.54044	1.44837	2.39692	12.5658	1.14143	2.27648	0.568749	0.658757	0.733323	4.0536	0.523498	0.124266	0.853038	2.77097	1.02047	0.742916	0.00321523	5.41049	0.465642	2.5323	1.49177	1.16844	3.36532	0.523062	9.25455	5.29775	14.4363	6.54589	0.95222	4.01573	9.89578	10.8555	56.3788	5.70807	22.4693	58.2871	30.4085	30.2107	15.9218	32.9908	4.91196	70.317	48.7872	7.98585	8.3886	3.88773	0.129569	3.43007	130.118
Ferrous metals	5.13652	2.7458	7.29229	25.183	4.06037	3.82035	2.02667	2.747	5.525	11.8035	1.29366	0.577911	7.88041	9.10755	11.8769	3.96327	0.188122	-22.6067	1.42749	7.39863	6.95535	3.06863	7.65549	1.08815	25.0338	13.6901	-3.66117	-17.345	-2.03563	18.5509	27.4396	74.8271	84.9363	11.8109	18.7459	135.041	465.914	148.293	169.269	168.924	213.406	488.085	357.436	69.4303	25.0209	21.4392	0.67443	-0.468993	638.409
Metals	1.00987	0.306964	2.77657	-3.17059	1.91934	1.28136	1.90442	1.97642	2.91054	-4.51789	-0.0398782	0.417433	6.32085	3.10601	5.43074	20.5238	0.0729512	-142.425	-0.894902	-7.45029	1.05198	0.136016	-1.11054	0.190623	-10.014	-8.10365	-31.8231	-39.1014	-7.14248	15.1115	115.366	1.91159	-16.6252	6.12253	-57.5093	67.1661	231.592	1255.22	392.847	2098.05	1126.3	1316.78	672.528	167.566	149.677	-41.7439	0.385293	-52.0166	656.139
Metal products	0.724645	0.0764937	0.30933	2.6262	0.529268	0.235617	0.257242	0.506019	0.540127	-0.560638	0.0342445	0.0674153	0.946324	0.701644	0.468541	-0.0683735	0.00156347	-6.65016	-0.211415	-1.95002	-0.182454	-0.269979	-0.176794	0.0186177	-3.85562	-0.692815	-14.0963	-13.5941	-4.24052	0.284446	0.581318	1.83054	-0.492955	0.303822	-5.12909	8.66	26.2675	17.687	32.3324	1.05004	2.6311	37.2872	48.5095	7.00424	0.319099	-2.00907	0.0160924	-1.09796	59.4723
Computer, electronic, and optical products	0.570969	0.468225	-0.412474	1.50473	-0.0334542	1.61024	0.643541	-0.267676	-1.19789	-1.16665	0.0222137	0.14425	0.229549	0.437145	-1.33939	0.946985	0.0534165	-3.01838	0.382624	-0.455997	-1.508	0.34181	-0.173716	0.0716797	4.03328	-1.18733	19.5414	14.8911	5.46796	5.89567	0.485762	5.06052	-17.7351	4.5461	-20.2938	8.46221	40.3211	-51.7421	23.0727	1619.73	161.595	309.397	102.07	37.0446	60.9616	33.9506	0.20963	-1.41706	143.265
Electrical equipment	1.89553	1.38391	1.53876	9.38859	0.580195	2.53885	0.80056	0.159576	-0.353194	2.57246	0.368836	0.152284	0.685838	2.32435	0.384054	-2.60727	0.0263326	-4.244	0.680576	2.42077	0.109928	1.14021	2.3751	0.431803	10.3389	3.5234	20.5113	13.6716	4.67836	8.4282	9.25706	20.0311	44.2951	6.542	18.9028	37.3774	76.0809	13.9197	42.5357	570.042	276.98	191.779	153.989	33.9098	33.7455	15.7029	0.214163	-1.16391	213.765
Machinery and equipment	1.25302	0.604765	0.401031	5.9741	0.526804	1.29168	0.384348	0.280577	-0.219064	-0.241625	0.0968913	0.0659229	0.779721	0.963725	-2.14101	-4.62813	0.0101134	-3.24054	0.00455286	-1.35811	-0.676929	-0.0135677	0.375485	0.161915	-0.201457	-0.122139	0.00877064	-0.791106	-0.755071	3.39093	1.9182	34.6957	18.9436	2.59774	9.54104	28.6566	54.1673	4.98788	31.2147	228.117	49.8756	195.13	60.7563	21.1932	12.9822	3.61462	0.135453	-0.619287	131.725
Motor vehicles and parts	0.549248	-0.327275	-1.28618	-5.42158	0.342995	-0.181749	0.00434591	0.197433	0.203249	-3.55475	-0.109449	0.0391608	0.701528	0.277156	4.65506	5.08095	-0.0325663	19.2921	-0.382332	-4.65841	-1.77396	-0.648378	-1.55116	-0.127261	-11.335	-4.2384	-29.9206	-22.3464	-9.46084	-4.14483	-9.34647	-21.3587	-38.817	-1.14584	-32.8999	-10.6014	-133.512	-55.8487	-39.3024	39.7312	27.4211	51.374	733.314	-3.31047	-6.05967	-5.3717	-0.22827	5.71063	-106.376
Transport equipment	-0.211872	-0.372561	-1.04922	-2.7906	-0.195207	-0.329927	-0.129224	-0.0354365	-0.421706	-2.35334	-0.168409	-0.030248	-0.159976	-0.259638	-0.606682	-0.01192	-0.0237506	-2.0809	-0.308004	-2.62587	-1.44762	-0.63735	-1.48944	-0.152652	-6.50057	-2.88344	-11.1941	-7.49805	-2.53656	-2.02693	-3.90702	-10.895	-18.5824	-1.17805	-10.1269	-7.24383	-17.0668	-10.7616	-0.120646	32.3796	10.7929	8.80983	-3.78707	19.6189	-0.0347646	-3.55246	-0.0844144	-0.640178	-15.4323
Manufactures	1.09858	0.499745	0.199972	4.76479	0.346441	1.1008	0.0823037	0.085025	-0.278521	0.388066	0.141863	0.0193034	-0.121331	0.899776	-0.422163	-0.205529	-0.0112092	-5.7216	0.145443	-0.120519	-0.455489	0.245518	0.683844	0.154443	1.26631	1.1419	9.94084	7.54133	1.97598	4.62314	4.6034	-3.63328	13.8932	2.53002	12.2168	17.9392	42.3568	16.3834	25.2766	217.74	57.3794	92.9564	56.3204	12.4164	17.7692	1.37797	0.0374051	-0.971578	97.3384
Electricity	1.97803	1.00755	1.61203	8.15814	1.08607	1.85872	0.870874	0.616056	0.644514	1.58749	0.340224	0.237478	1.52675	2.38462	3.13695	3.07879	0.040111	-3.18901	0.446835	0.494462	0.599444	0.779582	1.85406	0.337516	4.65669	3.1745	0.417289	-2.66897	-0.51243	5.40971	9.26982	8.68399	22.3271	5.28744	5.21364	27.5049	54.6079	46.5117	36.6858	632.077	143.155	230.366	99.8434	26.5104	25.4722	14.1062	0.293442	-0.212862	146.696
Gas manufacture and distribution	-0.231837	-0.229443	-0.354246	-1.68347	-0.0854818	-0.321368	-0.0412148	-0.00149826	-0.0528011	-1.088	-0.0910757	-0.00953523	-0.0456973	-0.40605	-0.149933	0.0380068	-0.00548133	-0.61485	-0.178153	-1.1759	-0.383905	-0.314736	-0.647862	-0.0818816	-3.43824	-1.30157	-6.94728	-5.31361	-1.68948	-1.5462	-1.9801	-1.55377	-9.03422	-1.06592	-6.23902	-6.49812	-10.1099	-3.55807	-5.29387	-21.8332	-8.75558	-10.9836	-5.69086	-2.11691	-2.97598	-1.503	-0.0142653	-0.305577	-22.7262
Water	0.870469	-0.0828697	-0.230826	3.20819	0.578598	0.0864223	-0.0627157	0.409985	0.481768	-0.468697	0.0457068	0.0145906	0.680937	0.879212	1.0881	0.738407	-0.016124	0.0610316	-0.266638	-2.26689	-0.390482	-0.422266	-0.308584	-0.0135491	-5.03434	-0.870233	-17.7318	-13.3429	-4.99084	-2.90543	-2.20461	-1.72923	-14.6807	-0.547058	-7.80569	-6.27743	-15.4165	9.19358	-6.37685	-107.93	-7.36647	-18.9255	0.880169	-2.81366	-6.89523	-2.56337	-0.0396386	0.990523	-25.904
Construction	-0.680685	-2.71978	-7.65913	-8.73269	-0.959781	-2.30136	-1.30625	-0.126953	-3.21402	-15.0115	-1.10327	-0.289087	-2.0896	-4.17718	-10.4268	-5.82126	-0.215623	-22.9305	-2.65637	-19.4803	-9.44543	-5.15969	-9.82887	-1.11468	-46.8007	-19.1498	-89.1222	-51.3345	-21.5185	-22.2579	-32.9627	-59.1284	-136.805	-10.6677	-65.4884	-63.2021	-118.442	-75.4393	-58.1142	-180.882	-60.0708	-109.585	-79.2578	-20.7025	-28.4711	-33.1778	-0.56599	-6.16346	-180.27
Trade	-2.39226	-4.03218	-10.0946	-19.2245	-1.82844	-4.16968	-1.73111	-0.40553	-4.14705	-20.9791	-1.66135	-0.368746	-2.38184	-7.26409	-12.4641	-6.645	-0.253612	-25.2373	-3.51688	-24.9777	-11.9195	-6.83163	-13.6574	-1.61136	-62.8772	-25.9142	-113.21	-66.5782	-26.2864	-28.7828	-42.0115	-71.2453	-179.453	-16.2186	-90.9608	-102.285	-176.911	-94.0207	-86.2387	-255.854	-107.431	-187.664	-105.508	-33.0249	-40.8269	-41.9562	-0.746887	-8.09088	-326.582
Accommodation, food, and service activities	-1.38795	-1.93286	-4.92224	-9.94365	-1.07225	-2.02143	-0.82188	-0.30923	-2.21395	-9.94069	-0.815369	-0.19646	-1.38559	-3.71897	-6.72567	-3.77577	-0.124933	-13.4099	-1.69443	-11.7273	-5.82374	-3.2717	-6.63866	-0.784509	-28.5821	-12.7062	-51.71	-29.9759	-11.8212	-13.3667	-20.4234	-35.4401	-84.2019	-7.95643	-41.9762	-47.5984	-81.7301	-47.8857	-39.7677	-117.232	-50.1619	-87.361	-59.9007	-15.7604	-18.5627	-20.91	-0.360129	-4.50232	-149.501
Transport	0.495289	-0.619841	-1.4197	0.0570904	0.383818	-0.545293	-0.18795	0.425991	0.0954141	-3.38805	-0.182674	0.00554603	0.494454	-0.178878	0.184817	0.602955	-0.0349608	-1.55424	-0.688562	-5.62207	-1.82481	-1.32254	-2.10506	-0.233626	-13.4395	-4.30201	-34.2279	-24.2173	-9.01388	-6.63537	-8.42354	-3.80072	-38.0368	-2.67924	-22.9152	-22.9067	-40.781	-13.2342	-21.5256	-106.505	-25.0101	-47.731	-14.365	-7.45592	-12.656	-5.62325	-0.107957	0.467412	-78.6411
Water transport	0.297879	0.0640683	0.104281	0.792355	0.173146	0.146768	0.0694741	0.15509	0.111124	-0.309019	0.0155975	0.0196304	0.253805	0.222889	0.142238	0.0622522	-0.00290039	-1.75214	-0.0519633	-0.630896	-0.135448	-0.0821136	-0.0375838	0.0172891	-1.30639	-0.33073	-3.87954	-3.62764	-1.2709	-0.017809	0.251867	-0.177516	1.11402	0.171966	-0.62401	4.04421	10.9121	4.03927	4.58284	-4.626	4.90155	9.75777	7.33633	1.57547	-0.28743	-0.899851	0.00444293	-0.197387	20.1984
Air transport	0.34761	-0.0958659	0.14837	-3.64519	0.480253	-0.198155	0.312	0.458808	0.636378	-2.09658	-0.0837869	0.0863777	0.997625	0.1139	3.31476	3.09542	0.0296203	4.0378	-0.228457	-2.76864	-0.461278	-0.460969	-0.923256	-0.0293694	-8.67699	-1.99931	-24.409	-19.9244	-5.37355	-2.5751	-5.04929	24.2918	-12.4023	0.260308	-14.9835	-11.7782	-22.52	0.736263	-9.60668	-55.8193	-9.22545	-5.38738	1.64807	0.212834	-6.36859	1.77928	0.0617008	2.80456	-46.3071
Warehousing and support activities	1.45289	0.489556	0.867103	6.328	0.878738	0.866371	0.248973	0.518189	0.801357	1.6997	0.271637	0.0936728	0.932913	1.92599	2.53849	1.93582	0.00915646	2.42153	0.178872	0.302937	0.586283	0.394497	1.20916	0.188397	2.32853	2.24254	-5.9659	-5.61433	-1.90752	1.06668	2.47796	0.908954	5.84894	2.47895	2.85946	9.69067	11.7276	11.0807	5.89938	29.4335	24.749	37.2614	30.7217	4.82616	3.4536	3.68627	0.050632	2.07132	36.6836
Communication	0.587045	-1.56949	-4.35447	-1.09747	0.215185	-1.18067	-0.72676	0.436818	-1.06503	-8.18982	-0.515784	-0.112783	0.054783	-1.0896	-3.19755	-0.928295	-0.114806	-8.48636	-1.60973	-12.5404	-5.32614	-3.11372	-5.62076	-0.621737	-29.0679	-10.4271	-63.6755	-39.546	-15.8356	-14.5268	-21.7639	-30.994	-91.3352	-5.36887	-48.1692	-47.1912	-84.6929	-48.5242	-44.6301	-94.8628	-53.6019	-88.6216	-50.7407	-15.0047	-20.4887	-15.019	-0.316271	-1.18543	-148.835
Financial services	0.207276	-1.48986	-3.864	-2.8545	0.0615985	-1.325	-0.631422	0.361841	-0.903616	-7.78632	-0.521156	-0.0930129	0.00525327	-1.22915	-2.63544	-1.20859	-0.0964645	-7.04939	-1.47338	-11.2948	-4.64156	-2.87788	-5.20343	-0.592982	-26.84	-9.92696	-57.5996	-36.8698	-14.3919	-12.9291	-18.5641	-26.168	-78.6303	-5.68779	-42.542	-43.5845	-75.4371	-37.2116	-39.8203	-136.634	-53.3621	-90.6693	-45.5646	-14.7867	-20.0679	-13.286	-0.289988	-1.20779	-144.746
Insurance	1.34768	0.194997	-0.0677606	2.55719	0.81191	0.493306	0.0668728	0.523894	0.560923	0.0867282	0.155978	0.0556256	0.922458	1.66896	2.27774	1.33368	-0.00934287	4.24114	0.00601301	-1.59487	-0.300299	-0.0945229	0.1211	0.0643686	-2.40964	0.487035	-13.9534	-9.64264	-3.86311	-1.58938	-1.63777	-5.05862	-5.51026	0.880645	-7.79452	-1.68054	-14.947	-2.64714	-8.25904	-31.1756	-11.3901	-17.2412	-1.43063	-2.00188	-3.78165	1.8313	-0.0489022	2.40164	-9.67379
Real estate activities	0.351694	-0.955678	-2.13196	-2.02533	0.314642	-0.898464	-0.328467	0.467148	-0.0863542	-4.83342	-0.293733	-0.027701	0.299433	0.971034	-0.428843	0.478726	-0.0561415	-2.76467	-0.935396	-7.47233	-2.62801	-1.84042	-3.21151	-0.346165	-18.5345	-6.39513	-45.7072	-31.6022	-11.8521	-9.72257	-13.3047	-17.5892	-57.3773	-4.19097	-33.8225	-33.2905	-62.4207	-26.3201	-32.3277	-166.583	-47.1016	-81.4972	-36.2339	-12.3711	-18.6824	-9.5965	-0.189662	0.0398929	-117.179
Business services	0.426773	-2.401	-6.75051	-3.77679	-0.0620564	-1.97145	-1.08739	0.463412	-2.0459	-13.4465	-0.909813	-0.189039	-0.0929503	-2.65954	-5.88617	-1.5083	-0.176969	-13.799	-2.46644	-19.3815	-8.5071	-4.84035	-8.95523	-1.0047	-44.7525	-16.2589	-88.5804	-54.6143	-22.2504	-21.0947	-31.5828	-44.1028	-127.373	-8.57847	-67.0529	-69.4431	-123.646	-71.0931	-64.2188	-159.583	-75.7779	-125.707	-71.6536	-21.6047	-30.3046	-24.8514	-0.474385	-2.6368	-223.983
Recreational and other services	-0.822263	-1.39801	-3.51226	-6.84662	-0.635466	-1.43136	-0.60963	-0.138887	-1.44657	-7.3213	-0.578299	-0.139984	-0.80781	-2.50308	-4.26716	-2.23874	-0.0882515	-8.94923	-1.24501	-8.81396	-4.16994	-2.38388	-4.75746	-0.557211	-22.0828	-9.18652	-39.5659	-23.0919	-9.27096	-9.94802	-15.0727	-26.4735	-62.9615	-5.72675	-32.1619	-35.13	-60.6779	-35.027	-30.0971	-94.1143	-36.7243	-65.6715	-44.0662	-11.7833	-14.7325	-14.5528	-0.261253	-2.78727	-111.169
Public administration and defense	-1.90051	-2.50239	-6.32053	-13.4268	-1.45413	-2.62713	-1.06263	-0.455479	-2.91911	-13.1828	-1.08362	-0.257373	-1.82087	-5.02924	-8.86053	-4.96181	-0.157457	-17.6615	-2.16338	-15.1346	-7.48789	-4.20302	-8.55158	-1.00878	-37.9339	-16.4104	-64.2026	-36.5905	-14.8013	-16.7558	-25.9272	-45.2041	-107.75	-10.1805	-53.4888	-60.4295	-101.639	-62.3132	-49.4559	-120.133	-60.5421	-104.716	-75.8068	-19.2551	-22.7773	-26.3152	-0.455545	-6.03369	-186.095
Education	-1.04088	-1.48396	-3.66578	-7.54058	-0.772533	-1.56374	-0.613764	-0.207764	-1.5863	-7.66836	-0.625694	-0.146129	-0.964984	-2.81966	-4.80677	-2.6132	-0.0910912	-9.85287	-1.29561	-9.02033	-4.32158	-2.48765	-5.0047	-0.592997	-22.5753	-9.63846	-39.6646	-23.6828	-9.3238	-10.1768	-15.3628	-25.8958	-63.7846	-5.96628	-32.5938	-36.6339	-60.8695	-35.4978	-30.1451	-81.5475	-37.4002	-65.3356	-44.0069	-11.8467	-14.2558	-15.1312	-0.266866	-3.30923	-115.285
Human health and social work activities	-2.25047	-2.98226	-7.48802	-15.8619	-1.71008	-3.15271	-1.26866	-0.527115	-3.42671	-15.6167	-1.28486	-0.307387	-2.16721	-5.96223	-10.4644	-5.89105	-0.187915	-20.8555	-2.58993	-18.0153	-8.84583	-5.00932	-10.1459	-1.20032	-45.1754	-19.5369	-77.3489	-44.5649	-17.9548	-20.1389	-30.9729	-53.687	-128.347	-12.2164	-63.7376	-72.4487	-122.219	-73.7149	-59.6957	-168.12	-74.9234	-130.192	-92.4936	-23.689	-28.1908	-31.7589	-0.545159	-7.11018	-225.403
Dwellings	-2.29171	-3.77805	-6.69053	-22.3369	-0.730312	-4.77089	-0.738178	0.527831	-1.08997	-18.1938	-1.37899	-0.134258	-0.554612	-5.29211	-3.80746	-0.619987	-0.13738	-12.5088	-3.2502	-22.2303	-7.33427	-5.79538	-10.9888	-1.35002	-63.6543	-23.0519	-159.354	-106.957	-36.8769	-30.4003	-42.4803	-50.1141	-209.715	-17.6669	-119.565	-120.27	-213.475	-89.7727	-107.679	-663.024	-173.045	-295.963	-144.822	-43.5151	-64.8085	-33.7645	-0.576415	-3.74014	-408.653
[truncated: 16 more columns]

## Sheet: Table S4
Table S4. Contribution of TP in each sector of South Korea to sale changes in each sector of China (million US dollars in 2014 constant price)
China South Korea	Paddy rice	Wheat	Cereal grains	Vegetables, fruit, and nuts	Oil seeds	Sugar cane and sugar beet	Plant-based fibers	Crops	Bovine cattle, sheep, goats, and horses	Animal products	Raw milk	Wool and silk-worm cocoons	Forestry	Fishing	Coal	Oil	Gas	Other extraction	Bovine meat products	Meat products	Vegetable oils and fats	Dairy products	Processed rice	Sugar	Food products	Beverages and tobacco products	Textiles	Wearing apparel	Leather products	Wood products	Paper products and publishing	Petroleum and coal products	Chemical products	Basic pharmaceutical products	Rubber and plastic products	Mineral products	Ferrous metals	Metals	Metal products	Computer, electronic, and optical products	Electrical equipment	Machinery and equipment	Motor vehicles and parts	Transport equipment	Manufactures	Electricity	Gas manufacture and distribution	Water	Construction
Paddy rice	2.16857	1.24186	2.20824	5.63434	0.622305	2.32901	0.938232	0.415025	-0.647075	-3.03405	-0.0112014	0.0757936	-0.572858	-2.04745	-0.225887	-0.853821	-0.0250121	6.19838	-0.163289	-2.28473	-0.934276	0.0151445	1.24394	0.469612	-20.1409	-0.130234	10.9401	2.90949	0.326116	2.64392	4.02142	0.89311	76.4143	3.28745	24.5325	5.14961	-11.8495	-0.839369	-4.94683	-0.773563	-0.448205	-7.54396	-2.18201	-0.63092	1.82412	-1.50912	0.0179362	2.06254	-8.33264
Wheat	3.89756	2.02824	4.13989	4.48395	0.803554	4.07327	1.6122	0.614766	-0.748442	-8.5912	-0.185749	0.122383	-0.477609	-4.57614	1.58619	-0.355341	-0.00642224	11.7601	-0.264438	-5.49553	-4.07703	-0.146976	1.86504	0.822373	-58.1518	-0.837127	24.0837	6.79701	1.60811	6.25569	8.99053	19.2872	140.035	6.12216	46.7446	17.595	-2.7914	5.30504	-0.429891	58.1067	17.639	17.8147	9.54091	3.02755	7.6042	3.16578	0.144493	3.91065	19.0318
Cereal grains	3.86074	2.01041	4.10285	4.35785	0.846382	4.03902	1.58951	0.604246	-0.765399	-8.67729	-0.198521	0.117708	-0.475397	-4.57593	1.56034	-0.373776	-0.00604769	11.6477	-0.263976	-5.5181	-3.94481	-0.162183	1.83577	0.813225	-57.71	-0.760885	24.3766	7.20977	1.63682	6.23373	8.96109	19.3505	139.131	6.06374	46.4284	17.6144	-2.30536	5.49866	-0.288776	56.2118	17.4196	17.6764	9.56419	3.00467	7.52638	3.13794	0.144288	3.86688	19.2535
Vegetables, fruit, and nuts	2.12282	1.19136	2.12382	4.52956	2.09449	2.32454	0.780102	0.373674	-0.285323	-2.25762	0.0401185	0.0517283	-0.349214	-1.9067	0.0174274	-0.783707	-0.0166783	5.85966	-0.0469888	-1.51982	2.33694	0.147632	1.72381	0.470848	-19.8632	0.494154	16.8922	8.27143	1.44161	3.14095	4.96196	5.12557	77.6797	3.62031	25.8252	8.0162	-5.60649	1.25488	-1.92215	6.5872	3.21886	-0.216085	1.49975	0.432981	3.16368	-0.467489	0.0346523	2.02894	3.97159
Oil seeds	4.98938	2.1055	5.32106	1.29127	33.8423	3.60208	2.1098	1.27639	0.484792	-5.07183	0.101308	0.250577	0.0112836	-4.73398	3.10424	0.815829	0.000117599	14.6141	-0.0686576	-3.51174	54.3173	0.515521	7.90352	0.907608	-43.0088	3.05266	-6.27426	-21.3909	-1.88512	2.86175	6.19558	10.3352	132.631	5.77271	36.7662	0.99493	-44.8005	-8.68099	-14.9619	40.3073	1.3155	5.762	3.97441	-0.293723	1.73984	5.38766	0.114318	5.04901	-30.5099
Sugar cane and sugar beet	0.676362	3.80075	-1.53206	-90.1439	-0.907341	4.61458	1.32743	-0.2715	-4.73892	12.304	0.188626	-0.0162793	-0.40379	-8.68622	-0.649359	-0.310623	-0.0171928	-5.60966	0.314928	6.37714	-12.9997	2.03839	-18.3618	-0.991981	90.6476	101.778	100.707	78.9164	19.2401	24.1432	18.6924	-5.15973	265.048	18.085	100.662	115.316	237.941	57.5585	102.805	1057.81	204.753	372.185	155.292	51.8996	62.3237	6.37406	0.308254	0.298823	436.626
Plant-based fibers	0.490384	-0.318653	0.299328	-14.5905	0.460048	0.0753272	0.351132	0.190426	0.497478	-10.7618	-0.540721	-0.0469553	1.10647	-5.08367	5.93982	3.03425	0.0721389	7.33155	-0.597683	-7.93809	-2.84105	-1.10069	-2.36926	0.0277283	-52.168	-3.41676	-11.7338	-6.98063	-4.242	-0.688406	3.01566	42.8463	-7.12136	-1.09503	3.75695	0.435288	-7.03045	-4.61093	-3.33371	126.87	23.2263	40.8244	9.44702	3.48367	3.27884	12.3082	0.251668	2.20777	-9.44961
Crops	-2.02377	-0.172402	-2.65353	-42.0453	0.48617	0.57892	-0.690278	-0.0783806	-0.201718	5.87793	0.0802042	-0.195744	-0.318851	-3.85305	3.24679	3.8886	-0.0185985	11.2359	-0.386455	3.41092	-1.74476	-0.258433	-7.43792	-0.450954	17.6263	20.2375	14.9705	18.0874	1.62536	-2.22394	1.88574	10.8408	6.53589	-0.708887	19.8356	-22.4437	-59.1286	-17.392	-29.8047	-26.5351	-19.771	-49.4487	-23.9464	-7.55294	-2.91977	-4.80572	-0.0274161	3.25614	-111.112
Bovine cattle, sheep, goats, and horses	0.616021	1.03263	1.2607	10.9477	-0.38841	1.072	0.779649	0.249074	0.355143	7.99311	0.782627	0.0939966	-0.288152	1.88292	0.59633	0.44515	-0.0142225	5.35476	0.257447	4.0113	3.19729	1.27415	1.72373	0.103768	42.344	2.49874	-7.22243	-9.30231	-0.34777	-0.00662076	1.24847	-3.54144	36.8008	2.26132	10.2005	-5.23397	-29.2529	-9.95405	-11.9885	-16.6251	-9.3682	-17.3602	-7.33709	-2.39966	-2.09643	-1.08592	-0.0131106	1.78894	-34.4953
Animal products	0.218391	0.607209	0.717632	7.13565	-0.606813	0.552355	0.599531	0.192446	0.45952	8.75102	0.723882	0.0490104	-0.266178	1.51418	0.990747	1.05993	-0.012597	5.8907	0.105312	5.24759	3.5434	1.08695	0.896451	-0.0429508	37.0347	1.20519	-15.4688	-14.2204	-1.13769	-1.89643	-0.872072	-4.6095	17.1604	1.17636	0.982355	-14.2186	-45.7182	-15.0436	-23.4991	-29.4574	-17.6815	-34.2487	-16.266	-5.17981	-4.94105	-1.36564	-0.0362111	1.81786	-68.2491
Raw milk	-0.944968	-0.892141	-0.966092	-8.85376	-0.728558	-1.24477	0.0679947	-0.0498349	-0.247762	-5.3767	-0.321556	-0.0318396	-0.296395	-2.13826	-0.477409	0.319301	-0.0182184	-1.06004	-0.70084	-4.6853	0.130661	-1.28573	-2.31476	-0.3786	-26.2418	-4.86226	-31.281	-26.25	-6.09868	-5.85229	-11.3577	-8.81951	-36.1681	-4.10993	-22.6389	-26.9006	-49.1859	-19.741	-23.6089	-97.3084	-32.857	-61.5713	-34.4929	-9.59083	-11.661	-5.82531	-0.112728	-0.862244	-97.6832
Wool and silk-worm cocoons	-1.40877	-1.54067	-9.76166	-34.0339	-0.861318	-1.52678	-11.2486	-3.88734	-0.361622	8.20525	-0.0532869	-1.915	-0.154082	-0.335482	-1.04285	1.3584	-0.0250062	2.78788	0.444846	4.58844	-1.01664	-0.0356671	-1.73468	-0.323566	2.84129	-0.49528	342.616	283.021	26.6639	-1.45726	18.4662	-8.50853	-82.4689	-0.848007	33.501	-0.808797	-25.516	-7.5579	-9.33082	-18.9855	-3.76316	-15.3854	2.81534	-2.14827	15.821	-15.5923	-0.0922348	0.636611	-27.5234
Forestry	0.441755	-1.25967	-0.617376	-30.3461	3.24589	-0.711982	1.15518	0.287619	-1.42551	-24.2354	-1.32086	-0.0295111	-3.57725	-12.8933	3.82015	6.55856	-0.0678176	27.4467	-2.88317	-20.6251	-3.41572	-3.82083	-6.50513	-0.272372	-127.283	-20.1183	-99.4537	-79.7354	-21.1282	-28.1856	-16.5997	-29.2847	-15.5547	-8.47163	-49.6212	-154.716	-410.449	-127.773	-149.585	-180.499	-152.544	-286.28	-142.978	-44.4266	-37.0438	-18.4379	-0.338456	5.73901	-580.781
Fishing	2.62658	1.58576	0.558787	-3.96031	0.883834	3.08077	-2.18523	-0.692254	0.825248	1.81944	0.561823	-0.508685	0.57283	23.406	4.6707	3.20645	0.0843028	11.8749	0.9261	2.15296	-4.53916	1.54325	-0.0528218	0.533622	-3.65765	5.91165	144.211	161.924	16.5592	13.9524	16.9862	67.2907	99.0461	7.44744	53.9308	40.2294	59.2473	16.4843	27.3108	151.597	54.573	115.32	55.0871	26.9483	23.7215	13.7773	0.330677	4.58942	135.741
Coal	6.94419	5.19676	8.31806	35.2192	2.075	8.11055	2.97647	1.26078	-0.592779	7.15158	1.10451	0.344229	-0.164216	3.22262	0.792011	-3.06744	-0.035847	2.94961	0.701389	4.56243	2.00035	2.8108	10.0017	1.77702	23.7704	9.61264	65.8825	38.8457	9.86677	22.9435	31.335	-9.36191	266.108	17.5999	125.834	83.9091	96.9096	22.5271	78.7653	359.603	116.893	216.666	108.498	35.7151	37.5204	-0.0310684	0.206133	4.48231	315.074
Oil	132.749	100.866	152.201	724.414	36.3648	155.051	47.1402	18.2167	-17.6844	167.681	22.4722	5.44292	-16.2506	65.4763	-64.4904	-150.364	-1.00373	186.456	19.5671	128.709	39.9485	58.0765	201.257	33.9127	556.726	195.678	1638.42	987.444	236.394	383.237	572.776	0.24649	6410.95	342.791	2525.28	1632.27	1932.71	577.764	920.19	3984.58	1431.65	2054.03	1289	380.742	569.121	-48.9226	2.87161	100.866	4546.51
Gas	198.002	143.388	233.741	1038.62	67.131	219.582	74.085	30.8036	-4.28494	221.85	31.3878	9.18485	-9.54293	93.4837	151.534	123.606	1.11446	658.55	22.0746	147.678	79.9005	77.3883	290.689	50.4066	682.163	267.657	1998.94	1130.43	276.613	467.078	794.885	1897.08	8806.59	472.581	3499.44	1469.47	-289.123	-153.155	462.467	9519.27	1872.08	3194.44	1574.74	468.037	798.774	197.606	9.90992	245.392	3327.95
Other extraction	0.994003	0.391064	2.05975	-1.73184	0.366996	1.14365	1.3076	1.12894	-0.142327	-7.32565	-0.359459	0.0969369	1.66019	-2.40884	2.00571	9.08576	-0.050112	-52.8866	-2.07811	-10.1743	-1.70644	-1.74705	-0.956444	0.189787	-22.1864	-14.4003	-29.1879	-36.1092	-11.4382	-3.70705	7.2708	-50.202	37.0678	-0.965034	-19.2578	-1.47125	159.375	38.2768	73.6098	685.881	102.781	247.549	90.6318	33.0058	17.7131	-34.7385	-0.108324	-14.6153	238.906
Bovine meat products	8.17051	7.22079	12.0482	61.69	1.04151	10.0711	4.88255	2.10143	2.34668	42.6144	3.7445	0.411687	-0.036965	-0.456421	13.1861	9.32471	0.0141959	51.7894	1.76	19.6099	17.3061	7.03245	10.9261	1.68457	133.529	15.7551	12.9706	-4.15811	8.9682	13.96	29.655	0.505074	370.768	21.2786	126.207	8.90228	-169.159	-54.7449	-46.1565	452.087	35.6151	72.0824	54.011	10.9699	23.875	17.6017	0.288663	18.5446	-57.4447
Meat products	5.45924	4.30487	7.45075	35.6056	1.40064	6.37821	2.4779	1.33215	2.65599	23.654	2.19376	0.203235	2.05793	-1.44531	10.3355	6.32321	0.0707379	23.4352	2.11607	15.9883	9.27237	4.70587	6.07954	1.13779	60.7409	13.9337	40.0487	18.7648	11.295	17.3938	27.4435	16.3804	203.68	14.7013	95.4706	54.5148	45.2866	6.04906	107.318	426.161	81.4312	191.375	102.982	28.8996	33.1349	22.5752	0.362823	9.98205	204.313
Vegetable oils and fats	75.801	53.312	78.2409	927.493	27.3789	80.3478	23.0624	10.489	-14.6157	104.458	13.8765	2.50012	-24.7068	39.7998	-21.0714	-23.8955	-1.1058	143.22	9.98226	78.2602	140.795	33.8927	124.762	18.0381	397.542	140.082	893.685	538.547	124.716	176.481	280.498	-256.195	3253.55	196.345	1347	618.009	120.035	164.492	196.308	1642.89	574.942	638.051	448.602	122.697	260.042	-109.129	0.424196	56.7179	1366.81
Dairy products	1.02247	1.09613	1.1314	6.63743	0.182442	1.52753	0.486568	0.194878	0.286792	6.02579	0.490604	0.0384422	0.0103111	0.40409	1.50402	0.922389	0.00230854	6.19274	0.327372	3.4284	0.520222	1.77355	0.852135	0.2187	32.7859	5.98459	11.9654	7.1968	2.25904	2.90368	7.85849	1.99664	51.1214	3.46444	19.9571	7.22291	-4.71277	-0.503821	0.900698	66.3416	11.1252	21.3634	13.037	3.2794	5.16055	3.0264	0.0574624	2.31763	15.0912
Processed rice	18.0351	11.047	20.464	36.051	6.71045	20.2861	8.3788	3.71126	-4.18428	-23.8001	0.118951	0.730937	-3.8267	-24.6332	3.16859	-3.37229	-0.126998	59.0658	-0.889712	-17.4822	-3.89933	1.06701	9.85828	4.27491	-222.692	-0.2901	83.3337	21.8484	4.61021	24.3939	37.9326	32.853	898.661	28.7917	209.463	36.8192	-172.781	-34.1006	-46.829	58.9373	6.34617	-26.9703	6.34668	1.05772	20.9573	-1.40777	0.347128	20.0267	-46.3175
Sugar	-2.08663	3.67706	-6.79365	-200.095	-1.50194	14.1634	2.28669	-0.210858	-8.20095	10.4559	-0.833672	-0.0450759	-2.67267	-23.0959	2.74643	4.23558	-0.0896686	10.9096	-2.23785	-2.78489	-26.5798	-0.207933	-44.0673	-0.256666	116.493	180.756	27.2668	24.8404	3.54106	12.3812	4.25757	-18.9662	316.955	15.2606	87.5947	42.2453	39.3201	12.8584	18.3405	320.103	73.5284	102.505	27.9205	15.5453	22.1521	-22.3726	0.108646	4.73967	90.9463
Food products	2.8741	3.95832	3.88449	38.4721	-0.897635	4.91146	1.59679	0.635922	3.72864	42.4326	4.00753	0.166191	-0.359021	14.759	2.21499	0.859898	-0.0253547	17.0905	2.24962	25.9755	16.1126	7.16971	7.43125	0.508741	203.025	16.8452	40.5756	22.2259	11.049	7.62215	13.4654	1.56377	175.233	13.2298	60.175	18.1844	-32.1959	-9.34029	-6.32775	121.643	17.2317	34.8181	22.0925	5.80111	12.0315	3.94768	0.0868604	6.52537	20.594
Beverages and tobacco products	1.74777	2.5084	2.13037	17.8965	0.328535	3.23262	0.576173	0.384408	0.03257	15.1234	1.25634	0.0492987	-0.177675	3.10856	0.380193	-0.125572	-0.0104281	6.60673	0.891536	8.98904	0.651418	2.59431	3.5489	0.474967	87.2197	19.9404	46.915	43.8537	7.94772	8.29254	16.1412	0.780086	111.147	8.29668	51.1035	40.3908	34.659	9.71235	25.1603	149.81	37.9997	79.2511	39.4449	11.6092	16.0629	3.7006	0.102617	2.96273	113.808
Textiles	5.09507	0.373883	-35.181	-114.55	0.523167	4.5672	-50.7512	-17.066	-2.88682	4.8403	0.498388	-10.2811	-0.354886	2.58469	-0.746621	5.2498	-0.13807	44.7794	3.74891	-0.196656	-2.11616	2.69722	5.4251	1.38727	1.3635	15.1388	2098.24	1537.2	137.176	18.3341	158.034	5.82321	-25.3553	21.3843	379.08	108.868	-50.7553	9.54548	4.2199	246.227	95.9975	141.497	137.678	21.5077	129.738	-59.9258	0.0735777	15.2553	150.815
Wearing apparel	12.8756	7.73641	-18.1475	35.9648	1.38628	15.711	-42.5768	-14.0124	-4.93777	33.3622	3.19993	-8.29937	-4.27598	11.8422	-12.1115	-8.74504	-0.0993442	58.3589	8.21162	37.7536	2.8793	10.1827	22.989	3.66668	108.038	51.2897	1993.73	1672.83	193.409	52.8766	141.723	-0.236571	506.407	51.3708	403.596	198.153	116.104	80.042	91.9566	704.318	194.993	349.987	256.396	55.6316	203.047	4.71321	0.519249	20.3883	545.037
Leather products	5.56687	2.37688	13.0913	18.6779	2.36674	6.54304	14.7588	5.24268	-16.2477	-20.1954	0.164732	2.45872	-2.07374	-2.89862	13.2003	9.75103	-0.0312104	34.3764	-12.3019	-44.0366	0.841504	-0.32571	4.23485	1.33915	-32.6138	-11.7743	-554.251	120.564	517.572	-3.26277	10.2788	0.746173	255.739	7.89725	7.87117	-33.3713	-194.607	-84.1251	-26.3846	305.007	-22.4896	16.9135	194.659	0.29688	78.3532	-2.9252	0.0529486	12.7663	-184
Wood products	7.78647	5.5879	6.11258	44.292	1.81078	8.69451	3.35944	-0.153341	-1.36446	9.3191	1.44211	0.418232	-48.3894	3.74844	13.4551	-0.284196	-0.0230144	64.4517	1.17782	7.29943	2.04274	3.75143	11.3447	1.94271	29.1846	13.6597	75.5216	39.0707	11.8839	284.266	45.9278	19.5306	296.378	19.4304	103.844	5.15103	-225.267	-23.6311	-34.6748	199.039	-19.433	-0.725297	15.8857	-2.36513	159.756	23.1876	0.219758	17.991	60.9469
Paper products and publishing	13.8189	9.55732	11.0663	60.3165	4.17861	15.3228	1.11127	-0.13591	-1.35934	18.1545	2.80348	-0.0759361	-6.56958	8.56773	5.92331	2.99122	-0.00926271	56.2374	3.25945	16.6643	4.95669	9.09404	19.7766	3.55115	56.3455	41.0349	258.522	241.326	40.6165	39.0033	189.368	27.8651	491.262	40.5835	220.176	141.374	35.5611	24.349	42.0144	729.641	170.124	282.23	152.274	41.9275	80.3163	30.4379	0.591377	18.2511	328.483
Petroleum and coal products	1325.86	1000.5	1598.49	7288.11	452.591	1504.45	481.501	214.541	-2.54308	1847.42	228.191	63.4731	27.5475	778.407	142.568	-742.629	7.8698	2642.99	237.992	1427.99	613.213	598.624	2030.59	342.793	5804.32	2241.35	15794.1	9213.72	2369.55	3826.36	5694.29	17374.3	63846.6	3316.58	24055.7	16775.1	21030.7	6940.89	9383.58	35195.3	14055.6	23315	12947.1	3835.06	5491.32	1510	75.9476	1221.05	45294.6
Chemical products	398.295	307.071	439.743	2257.62	88.5185	476.651	138.542	44.9445	-96.8465	529.211	68.7361	14.7152	-113.176	188.683	-99.9033	-187.65	-4.7961	830.006	57.425	415.494	100.684	175.939	604.821	100.769	1760.19	600.712	5033.25	3137.52	747.79	1068.54	1624.26	-39.0831	19834.2	1048.54	7660.45	4088.15	2243.62	1575.78	1684.34	9585.88	3711.39	4653.2	3056.31	854.461	1580.56	-338.576	7.541	327.761	9733.19
Basic pharmaceutical products	13.3738	10.6509	15.8928	80.4973	2.84574	16.6158	6.07104	2.55039	-2.72095	36.2654	2.87175	0.613751	-3.33011	8.80368	-4.37148	-9.59036	-0.122396	27.4263	2.78695	25.5628	4.79013	7.30217	20.8366	3.44785	83.9621	24.2426	134.406	72.4679	24.8498	36.4412	48.2225	21.4801	642.746	57.6576	207.505	149.584	133.247	75.2833	70.1481	212.115	104.375	140.165	105.455	30.0506	45.8313	5.88551	0.437809	12.1215	379.816
Rubber and plastic products	27.8358	20.079	28.2782	142.278	8.064	32.2064	8.58983	2.00189	-3.05473	35.5278	4.78032	0.865147	-1.57136	15.0868	12.0769	-1.48143	-0.0998143	122.668	4.71072	28.9898	10.1687	12.7375	39.8997	7.13586	115.27	54.2126	333.348	256.236	58.3702	66.8207	126.468	108.061	1024.25	72.2532	580.845	189.092	-53.1544	13.7963	24.2522	1202.68	285.868	475.048	327.327	70.1087	127.469	45.727	1.02173	44.1967	429.793
Mineral products	2.76431	1.60257	2.68996	3.85468	0.566013	3.46957	1.26689	0.894854	-0.957459	-4.30189	0.00145152	0.055964	0.889428	-1.12484	-0.18568	9.67569	0.024543	63.2612	-1.20439	-6.56819	-1.44497	-0.583299	1.27016	0.666217	-11.7284	-2.55716	20.6634	6.2961	-2.68399	-6.35317	-10.4619	35.6398	69.272	5.65646	-43.5489	345.597	-404.06	-182.675	-153.605	1721.07	2.09509	107.102	-35.3969	-5.72028	40.1961	51.8232	0.272198	21.4666	269.414
Ferrous metals	14.752	12.4084	40.336	100.526	16.099	16.5143	12.8305	16.288	26.0321	30.2256	2.95313	2.59996	72.9634	25.3682	48.5257	-12.0454	1.29951	-727.423	7.44595	21.7663	26.852	10.3313	21.8583	4.57561	85.8554	66.1725	226.643	48.7178	44.6155	261.379	207.154	108.984	840.975	59.4648	593.669	1462.02	7125.14	699.316	2792.84	2291.38	1646.31	5405.77	2570.27	871.248	360.628	65.4195	5.52702	-129.637	9450.26
Metals	6.41693	5.40265	15.9026	17.747	5.86436	8.61872	7.63051	6.18225	7.62587	-2.15405	0.678298	1.28443	18.8156	7.74227	15.8646	40.1579	0.342403	-193.969	0.0332583	-7.12345	6.00503	3.00593	5.94396	1.98166	2.47405	-1.41439	1.84297	-46.7057	1.64271	66.394	236.935	47.6516	291.436	27.2225	30.2342	358.922	1266.26	2812.92	901.837	4279.27	2182.8	3020.82	1457.68	402.953	328.105	-3.89428	1.82023	-97.2302	2203.21
Metal products	4.28023	2.89103	5.91579	20.8442	2.19824	4.71094	2.31434	1.90228	1.60588	2.80241	0.538963	0.302176	5.39932	2.57359	5.71502	0.00502736	0.0976478	-37.0381	0.414007	0.174445	1.65275	1.30086	4.31471	1.00383	6.48909	6.96321	33.4006	10.7668	5.14781	26.8773	24.3429	13.2676	165.647	11.7094	76.7208	133.464	427.142	43.9715	263.531	509.569	161.72	540.571	239.862	82.0775	51.8571	13.7316	0.513773	-6.16496	766.201
Computer, electronic, and optical products	-2.48894	6.72714	-3.9856	-37.2227	-6.4691	23.5376	11.3102	-7.60544	-21.5342	-26.6426	-1.28753	1.85016	4.65327	-4.15912	25.4808	69.0233	1.8269	118.219	7.79112	4.43469	-21.4936	7.34567	-5.60266	1.43735	99.6537	-18.8259	612.646	444.782	151.504	121.515	23.5894	83.7013	-189.276	74.4504	-393.173	84.0887	388.693	-1519.76	186.249	41470.7	3590.27	7080.9	1647.79	754.2	1286.62	952.79	4.97194	21.4697	2045.61
Electrical equipment	4.07445	3.11307	4.52285	15.1273	1.31241	6.22036	2.61271	0.843943	-0.622758	0.904394	0.443376	0.334327	2.72352	4.23133	19.4562	7.67522	0.191925	20.7868	0.602974	0.0978546	-0.328755	1.40598	3.82446	1.137	8.81768	-0.719019	49.2761	24.5926	8.04734	15.5253	13.956	39.4997	137.147	12.1897	3.36932	18.769	86.7518	-89.0905	38.3472	1863.12	1078.64	713.985	404.497	117.174	82.2402	89.3575	0.715822	2.82663	461.76
Machinery and equipment	3.35967	2.27092	3.02096	17.6112	1.52184	4.47888	1.73347	0.768602	-0.366877	-0.310334	0.304167	0.212723	3.52153	1.8755	5.87936	4.72652	0.124762	24.3856	0.0807565	-2.16771	-0.433283	0.637545	2.26906	0.777131	2.78213	2.2224	25.5404	13.2054	4.00779	18.2112	12.6431	67.9895	105.592	10.1744	69.1461	137.955	192.777	-16.5199	92.329	894.081	183.373	980.883	173.529	98.9314	49.5754	36.6086	0.571014	4.18395	516.499
Motor vehicles and parts	1.84507	0.753771	0.221335	4.50181	0.378012	1.77977	0.616622	0.450228	-0.424858	-2.83439	0.00715062	-0.0165338	1.24898	-0.256043	0.785715	0.409676	-0.0374212	3.14938	-0.16329	-4.38112	-2.53181	-0.440305	-0.543314	0.163903	-8.47574	-1.63037	-2.84992	-0.182655	-3.49038	3.30576	-1.61276	-13.3563	40.3057	2.91744	0.407387	32.7082	21.532	-32.172	13.0477	302.43	23.0248	152.118	680.405	14.3265	10.7079	-0.267992	0.052064	2.68363	104.748
Transport equipment	2.00693	1.78958	2.66288	11.471	0.626857	3.06212	0.951997	0.550642	-0.0643705	2.49968	0.339663	0.119379	2.71947	1.83907	-1.86153	-2.78081	0.019482	-44.0977	0.819589	2.75522	0.244027	1.26288	2.58949	0.548265	10.9089	5.81364	45.2323	30.255	8.65021	22.6171	18.1433	-20.6281	109.747	8.65356	63.426	129.414	458.791	69.3677	195.295	298.516	196.105	437.136	163.801	67.8123	38.7954	-1.31832	0.235339	-9.257	651.135
Manufactures	1.8275	0.819943	0.709411	4.36431	0.616416	1.70991	-0.225989	0.10789	-0.0836914	-1.53087	0.0850657	-0.174859	-1.85214	-0.0549191	4.64408	4.17332	0.00827611	13.2967	-0.435671	-3.09685	-0.609563	-0.136414	0.977796	0.34763	-5.65768	-1.07782	36.3902	35.2358	3.93203	5.0193	8.60092	-0.222911	33.4957	2.7186	14.7316	-9.07829	-41.544	-18.4479	-10.6775	382.469	34.0272	83.6747	38.2623	10.386	28.0839	10.1896	0.043828	4.19543	-29.6087
Electricity	28.8361	20.7819	34.0196	135.977	9.04511	32.5974	13.1739	5.61296	-2.40748	21.618	4.05864	1.70999	-2.39439	10.3134	41.9382	13.7239	0.154	106.99	1.62679	10.586	6.78521	9.61329	38.3484	7.24949	64.005	28.629	242.096	127.644	30.5115	66.1777	111.25	103.978	1256.81	66.6602	451.584	169.183	-170.418	-100.609	72.0767	2600.92	502.418	861.115	306.587	104.311	147.526	105.761	2.23789	38.9449	450.134
Gas manufacture and distribution	3.51878	2.42628	5.18582	13.3004	1.98514	3.43665	2.06423	1.11714	1.27974	0.609718	0.33753	0.303031	1.38655	0.949924	-0.282307	-15.5035	0.115389	23.1481	-0.067727	-1.20381	1.89538	0.668474	4.11037	0.907766	-4.23529	1.11392	-2.30314	-11.949	-1.68755	3.65712	10.2227	221.227	122.681	5.16623	31.497	-2.07522	-74.5269	-35.7047	-12.2781	323.301	21.6086	93.8801	23.9848	8.37579	11.0278	20.4354	0.819134	7.75073	-27.1455
Water	3.86497	2.55909	3.99811	17.7058	1.148	4.21423	1.23921	0.631416	-0.318798	1.88112	0.490485	0.0972231	-0.144127	0.965274	3.535	2.91766	-0.0228158	11.21	0.025722	0.254275	0.475011	1.05783	4.70237	0.920346	3.78513	3.22758	37.9828	25.374	3.92993	8.01754	16.503	-5.49151	125.158	8.16674	58.1014	19.9612	-31.3776	10.391	13.7803	269.595	58.6413	105.193	54.6556	15.1434	19.6446	2.5415	0.0842946	4.32526	58.9565
Construction	-1.22948	-1.69779	-4.4464	-8.91311	-1.04605	-1.68991	-0.696702	-0.303449	-2.19335	-9.59457	-0.775584	-0.188598	-1.28354	-3.69062	-6.70854	-3.93437	-0.115977	-14.3384	-1.56794	-11.0703	-5.53519	-3.03144	-6.10494	-0.700798	-27.5162	-11.7635	-44.7024	-25.4131	-10.5091	-11.1172	-18.0947	-33.2422	-71.78	-6.95404	-35.019	-37.2902	-62.2257	-44.0616	-30.1575	-71.8351	-35.7058	-60.5849	-48.4915	-11.6455	-14.6719	-19.1549	-0.320629	-4.61411	-107.882
Trade	1.51117	-0.0772092	-0.981414	1.79252	0.353382	0.728248	0.64106	0.48184	-1.08549	-8.09282	-0.359432	0.0138457	-0.625047	-2.5966	2.17429	3.18407	-0.064424	15.8881	-1.50151	-10.8812	-4.12715	-2.14354	-2.79546	-0.0873592	-27.0275	-8.43572	-34.5922	-25.02	-8.94218	-8.6764	-8.54438	-23.8103	1.11448	-1.9072	-11.8013	-53.953	-147.631	-79.5998	-61.3296	369.548	-6.26001	-5.94578	-16.5793	-5.37582	0.249289	2.04089	-0.213692	4.43917	-206.209
Accommodation, food, and service activities	0.686091	0.701417	-0.014783	9.5092	-0.0890552	1.05466	0.326495	0.180195	-0.245401	5.61511	0.468881	-0.0211842	-0.561612	3.64327	0.0370299	0.404935	-0.0410324	6.08403	-0.18845	1.48387	-0.283308	0.287479	1.47064	0.0226832	30.5367	0.2582	-3.76503	-2.36133	-1.80135	-1.97841	-1.51896	-11.6674	22.0901	1.2709	5.67602	-15.1189	-55.5624	-26.6709	-21.1267	67.7042	-8.17645	-13.7513	-12.1263	-3.16663	0.106067	-2.28962	-0.0861175	1.99575	-68.125
Transport	2.22363	1.24642	2.00201	10.0282	0.854181	2.13106	0.839364	0.487257	0.0271834	-0.0484693	0.175514	0.0803042	0.0937759	0.256283	3.0082	2.35671	0.0101049	12.2829	-0.227869	-1.79439	-0.0964724	0.0906355	1.8958	0.440143	-1.42154	0.468304	7.99467	2.16593	-0.43662	1.79298	4.76338	24.2803	53.3659	3.28727	20.7801	-0.974666	-24.8146	-11.5446	-11.6414	130.787	12.5576	21.1174	11.0454	2.42771	5.96751	6.0023	0.0762408	4.03957	-30.3426
Water transport	4.0012	2.92062	4.9849	20.4865	1.69769	4.32872	1.58813	0.782455	0.702212	5.14878	0.682677	0.230289	0.86901	2.72994	1.24635	-7.04373	0.0413099	15.9192	0.717805	3.83488	2.24557	1.78606	5.89352	1.01315	14.9091	6.82089	37.0733	19.647	5.66518	10.1187	15.5671	81.2895	127.093	9.2152	53.609	39.1745	36.9712	11.2925	20.0322	191.304	45.74	94.1392	51.2286	16.315	17.7498	14.6418	0.393912	6.06461	113
Air transport	4.63561	3.31693	6.57315	22.6939	2.70017	4.91957	2.32699	1.28008	2.21813	6.86687	0.78138	0.401114	2.894	4.0415	9.43794	2.33249	0.198107	26.1928	1.10056	5.19424	3.95163	2.18512	6.65207	1.21629	17.94	10.3873	34.9229	12.9133	6.69689	13.0656	16.5778	170.471	162.037	11.6421	56.7735	51.3315	63.4593	10.8019	32.0546	342.061	82.8751	206.277	75.1265	57.8809	29.4532	35.454	0.707579	9.86898	151.436
Warehousing and support activities	3.9698	2.5523	3.50583	16.6079	1.1482	4.36591	0.801696	0.42144	-0.438122	1.5811	0.520715	-0.0191665	-0.866245	1.03485	5.42212	4.97842	-0.00576272	25.0442	-0.115468	-0.446049	0.057687	1.00512	4.6079	0.922902	4.3936	2.2824	53.6121	42.8458	5.67098	7.46948	14.2699	-9.95421	117.363	8.83078	49.9184	-1.52637	-75.5829	-43.4962	-19.3686	587.967	63.1512	116.931	42.1434	13.2619	27.9793	13.8656	0.0820039	8.1573	-28.6782
Communication	1.07938	0.400791	-0.161469	3.91049	0.124064	1.32201	0.568285	0.100481	-0.84715	-2.22781	-0.0129835	0.0293132	0.0543758	-0.477483	0.752551	1.89538	-0.00311189	5.50467	-0.236828	-3.10083	-1.90624	-0.326793	-0.493215	0.0728523	-5.54262	-1.68753	0.575078	0.48789	-0.0653659	0.731416	-0.810478	-9.82608	1.96705	2.30736	-3.95597	-9.30179	-26.8922	-42.977	-9.91619	790.164	64.3393	123.731	31.4387	13.691	24.9792	15.6898	0.0203419	1.71542	4.51418
Financial services	0.145645	-0.436757	-0.997798	-1.51672	-0.0423481	-0.279851	0.0637423	0.148329	-0.399631	-3.88965	-0.226655	-0.0494136	-0.285682	-1.26067	1.11186	1.86604	-0.0301335	6.9275	-0.830094	-5.33349	-1.91828	-1.16624	-1.89843	-0.17904	-13.6161	-4.80242	-23.1942	-17.7379	-6.23865	-6.02085	-6.50612	-12.0082	-23.2871	-2.35336	-16.5156	-33.5444	-73.3693	-34.458	-34.5373	93.5314	-19.7131	-33.4331	-25.5476	-6.88256	-4.67424	-0.203777	-0.124376	1.75579	-128.977
Insurance	0.78887	0.171743	0.147734	0.573049	0.262218	0.523216	0.265277	0.209155	-0.0747334	-1.86739	0.000872451	-0.00871226	-0.135907	-0.380307	2.79232	3.14926	-0.00800092	12.0594	-0.45882	-2.93849	-0.825888	-0.363221	-0.169198	0.0604665	-7.85012	-2.20315	-11.0511	-7.90094	-3.43067	-3.42512	-1.67747	-10.1384	0.30297	-0.0423359	-5.74011	-28.5171	-90.0091	-39.4328	-34.0442	191.369	-7.49671	-9.37472	-13.0344	-3.37699	1.04833	4.03482	-0.0553099	3.51065	-107.809
Real estate activities	-0.254635	-0.957289	-1.47797	-7.86063	-0.170295	-1.01828	0.297831	0.284336	-0.6306	-8.28974	-0.519857	0.00688386	-0.59429	-2.55905	1.23786	2.81833	-0.0476705	6.97795	-1.41406	-9.40302	-3.13311	-2.09612	-3.67389	-0.321729	-30.8555	-9.30776	-55.682	-42.0711	-11.5872	-10.7926	-12.3766	-25.8047	-45.5385	-5.42914	-29.8285	-58.4542	-140.168	-62.0391	-57.4194	-8.79718	-48.3485	-87.8485	-51.9766	-15.186	-15.2643	-7.44055	-0.215261	1.58766	-215.136
Business services	0.34321	-0.469872	-1.93595	-0.24044	-0.299013	0.0031804	-0.0377397	0.0594327	-1.31632	-5.34446	-0.332049	-0.114967	-0.583549	-1.8823	-2.03118	-0.53483	-0.0697716	-0.206645	-1.03082	-7.35281	-3.49648	-1.70362	-2.9293	-0.275298	-16.6269	-6.49771	-24.0463	-15.3147	-6.79425	-6.43196	-9.5267	-19.5008	-28.9767	-2.33519	-15.8767	-28.1121	-56.6661	-37.3244	-28.5247	91.937	-11.1349	-15.282	-22.8811	-4.91693	-3.50925	-5.67075	-0.174061	-0.217931	-96.9718
Recreational and other services	0.247572	-0.0631588	-0.640564	0.293839	-0.106194	0.176752	-0.0611863	-0.00123539	-0.562049	-1.82621	-0.101952	-0.0509103	-0.407665	-0.683246	-1.04281	-0.55257	-0.0320281	-0.171178	-0.377191	-2.61869	-1.28774	-0.587233	-0.874616	-0.0554169	-5.06835	-2.46554	-4.90445	-1.31291	-2.03139	-2.0897	-2.85613	-9.1541	-2.84521	-0.660979	-2.52867	-9.54401	-24.4611	-13.8244	-10.7308	13.7472	-5.28551	-11.8086	-10.4188	-2.53415	-1.33248	-3.63351	-0.0783857	-0.0685051	-35.0633
Public administration and defense	-0.86346	-1.09938	-2.71965	-6.03646	-0.645333	-1.17566	-0.452145	-0.199193	-1.24602	-5.79444	-0.477127	-0.11539	-0.80271	-2.26029	-3.6835	-2.02042	-0.0673372	-7.10294	-0.958701	-6.62395	-3.21691	-1.83515	-3.73336	-0.442508	-16.7891	-7.1939	-28.24	-16.5673	-6.57539	-7.39224	-11.2347	-19.3482	-46.4339	-4.52946	-23.3074	-27.1551	-45.9418	-27.259	-22.5852	-58.5197	-27.6501	-47.9303	-34.1908	-8.74642	-10.2758	-11.2846	-0.198816	-2.50075	-86.0583
Education	-0.745202	-0.935178	-2.32895	-5.15455	-0.560296	-0.999239	-0.386015	-0.173577	-1.08022	-4.93532	-0.408713	-0.0966576	-0.690291	-1.93007	-3.24269	-1.81387	-0.0579128	-6.5058	-0.812646	-5.62953	-2.76469	-1.56631	-3.18965	-0.377112	-14.1785	-6.13825	-23.7688	-13.8433	-5.52659	-6.21688	-9.52607	-16.5924	-39.3093	-3.83621	-19.6119	-22.5705	-37.8787	-22.7266	-18.3529	-50.0174	-22.8156	-39.7491	-28.5076	-7.26394	-8.62205	-9.82071	-0.168237	-2.265	-70.4085
Human health and social work activities	-0.714719	-0.957605	-2.43432	-5.04663	-0.573183	-0.999057	-0.398589	-0.172992	-1.15551	-5.13421	-0.420817	-0.104069	-0.751784	-2.00866	-3.37611	-1.85739	-0.0628483	-6.34509	-0.873052	-5.97661	-2.94979	-1.65683	-3.32048	-0.391378	-14.9224	-6.51709	-25.2208	-14.5814	-5.93883	-6.70534	-10.1379	-17.9296	-41.3511	-3.9079	-20.6604	-24.896	-42.4757	-25.0839	-20.8209	-50.9421	-24.9542	-43.03	-30.9986	-7.92447	-9.20137	-10.3931	-0.182211	-2.23437	-79.2529
Dwellings	-6.1922	-6.46432	-3.8205	-85.2704	-2.3104	-9.19099	8.18437	2.56829	-2.47589	-50.4091	-3.3112	1.12762	-4.38963	-23.0716	13.1542	25.267	-0.111078	44.1209	-9.00168	-52.0976	-14.4906	-11.0654	-22.436	-2.2809	-188.12	-54.5604	-700.026	-499.795	-93.1131	-68.3585	-83.2664	-163.234	-421.104	-35.7884	-246.756	-410.402	-1030.92	-490.943	-383.199	533.286	-281.228	-486.137	-337.277	-88.5545	-101.535	-35.1904	-1.0565	9.16818	-1390.91
[truncated: 16 more columns]

## Sheet: Table S7
Table S7. Calibrated data for variables ΩNF and ΩNN
NO.	Region indexes	Regions	Sector indexes	Sectors	ΩNF	changed to	Sub-global area indexes	Sub-global areas	ΩNF		NO.	Region indexes	Regions	Sector indexes	Sectors	ΩNN	changed to	Sub-global area indexes	Sub-global areas	ΩNN
1	1	Australia	65	Dwellings	9.03842e-05		R1	Oceania	0.0858117		1	4	China	24	Dwellings	1.01564		R2	East Asia	0.683424
2	2	New Zealand	23	Processed rice	0.00257632		R1	Oceania	0.105446		2	11	Brunei Darussalam	53	Processed rice	1.21785		R3	Southeast Asia	0.00122694
3	2	New Zealand	32	Petroleum and coal products	0.00731385		R1	Oceania	0.0204107		3	47	El Salvador	18	Petroleum and coal products	1.73872		R6	Latin America and the Caribbean	0.00498223
4	2	New Zealand	65	Dwellings	8.62395e-05		R1	Oceania	0.0858117		4	47	El Salvador	18	Dwellings	4.00982		R6	Latin America and the Caribbean	6.96945e-05
5	3	Rest of Oceania	23	Processed rice	0.00250042		R1	Oceania	0.105446		5	58	Cyprus	53	Processed rice	1.08234		R7	Europe	0.0105401
6	3	Rest of Oceania	65	Dwellings	0.000151627		R1	Oceania	0.0858117		6	84	Rest of EFTA	53	Dwellings	1.01525		R7	Europe	0.000752814
7	4	China	24	Sugar	0.00179324		R2	East Asia	0.0627838		7	84	Rest of EFTA	53	Sugar	1.51945		R7	Europe	0.00116052
8	5	Hong Kong, China	11	Raw milk	0.0130649		R2	East Asia	0.271373		8	99	Islamic Republic of Iran	53	Raw milk	1.48344		R9	Western Asia	0.205167
9	5	Hong Kong, China	65	Dwellings	0.00205537		R2	East Asia	0.105087		9	100	Israel	53	Dwellings	1.36921		R9	Western Asia	0.0348328
10	6	Japan	23	Processed rice	0.00467231		R2	East Asia	0.0390988		10	101	Israel	53	Processed rice	1.43455		R9	Western Asia	0
11	6	Japan	32	Petroleum and coal products	0.00596593		R2	East Asia	0.0183039		11	102	Israel	53	Petroleum and coal products	1.97358		R9	Western Asia	0.0479564
12	6	Japan	65	Dwellings	6.40061e-05		R2	East Asia	0.105087		12	111	Tunisia	24	Dwellings	1.02121		R10	North Africa	0.00905337
13	7	South Korea	17	Gas	0.0104472		R2	East Asia	0.0235863		13	112	Rest of North Africa	24	Gas	1.02044		R10	North Africa	0.0658617
14	7	South Korea	19	Bovine meat products	0.0163352		R2	East Asia	0.0708557		14	114	Burkina Faso	32	Bovine meat products	1.16256		R11	Sub-Saharan Africa	0.000373746
15	7	South Korea	32	Petroleum and coal products	0.00428048		R2	East Asia	0.0183039		15	135	Zimbabwe	20	Petroleum and coal products	1.00594		R11	Sub-Saharan Africa	0.00301836
16	7	South Korea	65	Dwellings	8.59933e-05		R2	East Asia	0.105087
17	8	Mongolia	1	Paddy rice	0.00396723		R2	East Asia	0.403649
18	8	Mongolia	5	Oil seeds	0.00392805		R2	East Asia	0.434394
19	8	Mongolia	6	Sugar cane and sugar beet	0.00389919		R2	East Asia	0.310889
20	8	Mongolia	7	Plant-based fibers	0.00387844		R2	East Asia	0.280621
21	8	Mongolia	8	Crops	0.00390544		R2	East Asia	0.448895
22	8	Mongolia	16	Oil	0.00911077		R2	East Asia	0.0835214
23	8	Mongolia	17	Gas	0.00998573		R2	East Asia	0.0235863
24	8	Mongolia	19	Bovine meat products	0.00838331		R2	East Asia	0.0708557
25	8	Mongolia	21	Vegetable oils and fats	0.000419551		R2	East Asia	0.0283565
26	8	Mongolia	23	Processed rice	0.000330655		R2	East Asia	0.0390988
27	8	Mongolia	24	Sugar	0.000409783		R2	East Asia	0.0627838
28	8	Mongolia	31	Paper products and publishing	0.000998494		R2	East Asia	0.109702
29	8	Mongolia	33	Chemical products	7.02482e-07		R2	East Asia	0.0455298
30	8	Mongolia	34	Basic pharmaceutical products	1.57218e-06		R2	East Asia	0.0743931
31	8	Mongolia	35	Rubber and plastic products	3.80537e-08		R2	East Asia	0.124192
32	8	Mongolia	37	Ferrous metals	3.02559e-05		R2	East Asia	0.0565978
33	8	Mongolia	39	Metal products	1.08522e-07		R2	East Asia	0.116778
34	8	Mongolia	40	Computer, electronic, and optical products	2.64114e-07		R2	East Asia	0.0965352
35	8	Mongolia	41	Electrical equipment	5.98727e-07		R2	East Asia	0.0907743
36	8	Mongolia	42	Machinery and equipment	2.0248e-07		R2	East Asia	0.109247
37	8	Mongolia	44	Transport equipment	0.000132638		R2	East Asia	0.117027
38	8	Mongolia	45	Manufactures	1.37682e-07		R2	East Asia	0.155265
39	8	Mongolia	65	Dwellings	0.00335158		R2	East Asia	0.105087
40	9	Taiwan, China	17	Gas	0.00200188		R2	East Asia	0.0235863
41	9	Taiwan, China	21	Vegetable oils and fats	0.00142658		R2	East Asia	0.0283565
42	9	Taiwan, China	23	Processed rice	0.0151638		R2	East Asia	0.0390988
43	9	Taiwan, China	32	Petroleum and coal products	0.00824771		R2	East Asia	0.0183039
44	9	Taiwan, China	65	Dwellings	3.37594e-11		R2	East Asia	0.105087
45	10	Rest of East Asia	19	Bovine meat products	0.0158551		R2	East Asia	0.0708557
46	10	Rest of East Asia	21	Vegetable oils and fats	0.00598367		R2	East Asia	0.0283565
47	10	Rest of East Asia	65	Dwellings	0.00323439		R2	East Asia	0.105087
48	11	Brunei Darussalam	17	Gas	0.0112854		R3	Southeast Asia	0.116971
49	11	Brunei Darussalam	23	Processed rice	0.000231714		R3	Southeast Asia	0.0490558
50	11	Brunei Darussalam	32	Petroleum and coal products	0.00350455		R3	Southeast Asia	0.0172617
51	11	Brunei Darussalam	33	Chemical products	4.79183e-09		R3	Southeast Asia	0.064344
52	11	Brunei Darussalam	34	Basic pharmaceutical products	1.73754e-06		R3	Southeast Asia	0.0850443
53	11	Brunei Darussalam	35	Rubber and plastic products	3.39459e-06		R3	Southeast Asia	0.187695
54	11	Brunei Darussalam	38	Metals	0.0083419		R3	Southeast Asia	0.0906359
55	11	Brunei Darussalam	43	Motor vehicles and parts	0.00923557		R3	Southeast Asia	0.0888596
56	11	Brunei Darussalam	53	Water transport	0.00442634		R3	Southeast Asia	0.105751
57	11	Brunei Darussalam	54	Air transport	0.00344209		R3	Southeast Asia	0.0429601
58	12	Cambodia	12	Wool and silk-worm cocoons	0.00215553		R3	Southeast Asia	0.152588
59	12	Cambodia	16	Oil	0.00154919		R3	Southeast Asia	0.0842413
60	12	Cambodia	17	Gas	0.00264317		R3	Southeast Asia	0.116971
61	12	Cambodia	30	Wood products	0.0143183		R3	Southeast Asia	0.151404
62	12	Cambodia	31	Paper products and publishing	0.00717014		R3	Southeast Asia	0.112868
63	12	Cambodia	37	Ferrous metals	0.00776044		R3	Southeast Asia	0.0660843
64	12	Cambodia	38	Metals	0.0108657		R3	Southeast Asia	0.0906359
65	12	Cambodia	39	Metal products	0.00909669		R3	Southeast Asia	0.101242
66	12	Cambodia	43	Motor vehicles and parts	0.0137125		R3	Southeast Asia	0.0888596
67	12	Cambodia	44	Transport equipment	0.00766091		R3	Southeast Asia	0.143408
68	12	Cambodia	45	Manufactures	0.013599		R3	Southeast Asia	0.0998262
69	12	Cambodia	47	Gas manufacture and distribution	0.00522247		R3	Southeast Asia	0.111954
70	12	Cambodia	65	Dwellings	0.00889085		R3	Southeast Asia	0.0211104
71	13	Indonesia	23	Processed rice	0.0145073		R3	Southeast Asia	0.0490558
72	14	Lao People's Democratic Republic	2	Wheat	0.00432274		R3	Southeast Asia	0.226348
73	14	Lao People's Democratic Republic	12	Wool and silk-worm cocoons	0.00296841		R3	Southeast Asia	0.152588
74	14	Lao People's Democratic Republic	15	Coal	0.0004734		R3	Southeast Asia	0.0759926
75	14	Lao People's Democratic Republic	16	Oil	0.00019254		R3	Southeast Asia	0.0842413
76	14	Lao People's Democratic Republic	17	Gas	0.00111817		R3	Southeast Asia	0.116971
77	14	Lao People's Democratic Republic	18	Other extraction	0.00286292		R3	Southeast Asia	0.187401
78	14	Lao People's Democratic Republic	19	Bovine meat products	0.00128155		R3	Southeast Asia	0.126235
79	14	Lao People's Democratic Republic	20	Meat products	0.00150255		R3	Southeast Asia	0.136007
80	14	Lao People's Democratic Republic	24	Sugar	0.000517204		R3	Southeast Asia	0.0933535
81	14	Lao People's Democratic Republic	30	Wood products	0.00767068		R3	Southeast Asia	0.151404
82	14	Lao People's Democratic Republic	32	Petroleum and coal products	0.00587016		R3	Southeast Asia	0.0172617
83	14	Lao People's Democratic Republic	33	Chemical products	0.00627418		R3	Southeast Asia	0.064344
84	14	Lao People's Democratic Republic	37	Ferrous metals	1.89475e-07		R3	Southeast Asia	0.0660843
85	14	Lao People's Democratic Republic	43	Motor vehicles and parts	0.0124655		R3	Southeast Asia	0.0888596
86	15	Malaysia	2	Wheat	0.00224373		R3	Southeast Asia	0.226348
87	15	Malaysia	23	Processed rice	0.00922518		R3	Southeast Asia	0.0490558
88	15	Malaysia	24	Sugar	7.20599e-05		R3	Southeast Asia	0.0933535
89	15	Malaysia	32	Petroleum and coal products	0.00616892		R3	Southeast Asia	0.0172617
90	15	Malaysia	46	Electricity	0.00732776		R3	Southeast Asia	0.0999049
91	15	Malaysia	65	Dwellings	0.00102587		R3	Southeast Asia	0.0211104
92	16	Philippines	16	Oil	0.0134888		R3	Southeast Asia	0.0842413
93	16	Philippines	17	Gas	0.0155734		R3	Southeast Asia	0.116971
94	16	Philippines	23	Processed rice	0.0177954		R3	Southeast Asia	0.0490558
95	16	Philippines	32	Petroleum and coal products	0.00795804		R3	Southeast Asia	0.0172617
96	16	Philippines	65	Dwellings	9.51912e-05		R3	Southeast Asia	0.0211104
97	17	Singapore	18	Other extraction	0.0138659		R3	Southeast Asia	0.187401
98	17	Singapore	32	Petroleum and coal products	0.00467925		R3	Southeast Asia	0.0172617
99	17	Singapore	65	Dwellings	8.80696e-11		R3	Southeast Asia	0.0211104
100	18	Thailand	65	Dwellings	0.00132125		R3	Southeast Asia	0.0211104
101	19	Viet Nam	2	Wheat	0.00913461		R3	Southeast Asia	0.226348
102	19	Viet Nam	11	Raw milk	0.00734971		R3	Southeast Asia	0.204301
103	19	Viet Nam	12	Wool and silk-worm cocoons	0.00858182		R3	Southeast Asia	0.152588
104	19	Viet Nam	19	Bovine meat products	0.0101612		R3	Southeast Asia	0.126235
105	19	Viet Nam	65	Dwellings	9.88815e-05		R3	Southeast Asia	0.0211104
106	20	Rest of Southeast Asia	2	Wheat	0.0118342		R3	Southeast Asia	0.226348
107	20	Rest of Southeast Asia	12	Wool and silk-worm cocoons	0.0114515		R3	Southeast Asia	0.152588
108	20	Rest of Southeast Asia	31	Paper products and publishing	0.012474		R3	Southeast Asia	0.112868
109	20	Rest of Southeast Asia	65	Dwellings	0.00961684		R3	Southeast Asia	0.0211104
110	21	Bangladesh	16	Oil	0.0120876		R4	South Asia	0.151025
111	21	Bangladesh	17	Gas	0.0088112		R4	South Asia	0.184625
112	21	Bangladesh	61	Recreational and other services	0.000235763		R4	South Asia	0.189496
113	21	Bangladesh	65	Dwellings	1.83885e-10		R4	South Asia	0.131852
114	22	India	20	Meat products	0.0219752		R4	South Asia	0.042395
115	22	India	32	Petroleum and coal products	0.00820142		R4	South Asia	0.0248777
116	22	India	53	Water transport	1.83023		R4	South Asia	0.329452
117	23	Nepal	16	Oil	0.0191489		R4	South Asia	0.151025
118	23	Nepal	21	Vegetable oils and fats	0.0131695		R4	South Asia	0.0360395
119	23	Nepal	32	Petroleum and coal products	0.00761567		R4	South Asia	0.0248777
120	23	Nepal	33	Chemical products	0.000603935		R4	South Asia	0.0404723
121	23	Nepal	34	Basic pharmaceutical products	0.00177154		R4	South Asia	0.0797879
122	23	Nepal	35	Rubber and plastic products	0.00319821		R4	South Asia	0.11806
123	23	Nepal	36	Mineral products	0.00973089		R4	South Asia	0.0703767
124	23	Nepal	37	Ferrous metals	0.00147915		R4	South Asia	0.0499372
125	23	Nepal	40	Computer, electronic, and optical products	0.000915561		R4	South Asia	0.0746807
126	23	Nepal	41	Electrical equipment	0.000900244		R4	South Asia	0.085362
127	23	Nepal	42	Machinery and equipment	0.00153317		R4	South Asia	0.0993004
128	23	Nepal	43	Motor vehicles and parts	0.00861089		R4	South Asia	0.0764405
129	23	Nepal	44	Transport equipment	0.0102205		R4	South Asia	0.102583
130	24	Pakistan	16	Oil	0.00782746		R4	South Asia	0.151025
131	24	Pakistan	17	Gas	0.00611372		R4	South Asia	0.184625
132	24	Pakistan	21	Vegetable oils and fats	0.00968544		R4	South Asia	0.0360395
133	24	Pakistan	32	Petroleum and coal products	0.0112869		R4	South Asia	0.0248777
134	24	Pakistan	65	Dwellings	3.47792e-08		R4	South Asia	0.131852
135	25	Sri Lanka	53	Water transport	0.0130341		R4	South Asia	0.329452
136	25	Sri Lanka	65	Dwellings	0.000258206		R4	South Asia	0.131852
137	26	Rest of South Asia	16	Oil	0.0123745		R4	South Asia	0.151025
138	26	Rest of South Asia	17	Gas	0.0171596		R4	South Asia	0.184625
139	26	Rest of South Asia	33	Chemical products	0.00756054		R4	South Asia	0.0404723
140	26	Rest of South Asia	40	Computer, electronic, and optical products	0.00663714		R4	South Asia	0.0746807
141	26	Rest of South Asia	41	Electrical equipment	0.0146132		R4	South Asia	0.085362
142	26	Rest of South Asia	42	Machinery and equipment	0.0150487		R4	South Asia	0.0993004
143	27	Canada	65	Dwellings	7.31645e-05		R5	North America	0.0858117
144	28	United States	32	Petroleum and coal products	0.00900164		R5	North America	0.0283518
145	28	United States	65	Dwellings	7.46023e-05		R5	North America	0.0858117
146	29	Mexico	16	Oil	0.0163624		R5	North America	0.0980827
147	29	Mexico	17	Gas	0.00928801		R5	North America	0.0768541
148	29	Mexico	65	Dwellings	0.00102765		R5	North America	0.0858117
149	30	Rest of North America	32	Petroleum and coal products	0.00707773		R6	Latin America and the Caribbean	0.0145037
150	30	Rest of North America	65	Dwellings	7.12731e-05		R6	Latin America and the Caribbean	0.0344978
151	31	Argentina	65	Dwellings	0.00350343		R6	Latin America and the Caribbean	0.0344978
152	32	Plurinational State of Bolivia	14	Fishing	0.00174243		R6	Latin America and the Caribbean	0.148376
153	32	Plurinational State of Bolivia	21	Vegetable oils and fats	0.00984905		R6	Latin America and the Caribbean	0.079569
154	32	Plurinational State of Bolivia	32	Petroleum and coal products	0.00540111		R6	Latin America and the Caribbean	0.0145037
155	32	Plurinational State of Bolivia	37	Ferrous metals	0.0169743		R6	Latin America and the Caribbean	0.0754786
156	32	Plurinational State of Bolivia	38	Metals	0.0111921		R6	Latin America and the Caribbean	0.117665
157	32	Plurinational State of Bolivia	39	Metal products	0.0110564		R6	Latin America and the Caribbean	0.164319
158	32	Plurinational State of Bolivia	40	Computer, electronic, and optical products	0.00539328		R6	Latin America and the Caribbean	0.13835
159	32	Plurinational State of Bolivia	41	Electrical equipment	0.00999398		R6	Latin America and the Caribbean	0.157477
160	32	Plurinational State of Bolivia	42	Machinery and equipment	0.0143925		R6	Latin America and the Caribbean	0.178503
161	32	Plurinational State of Bolivia	43	Motor vehicles and parts	0.00844996		R6	Latin America and the Caribbean	0.11426
162	33	Brazil	32	Petroleum and coal products	0.00930975		R6	Latin America and the Caribbean	0.0145037
163	34	Chile	32	Petroleum and coal products	0.00649173		R6	Latin America and the Caribbean	0.0145037
164	34	Chile	65	Dwellings	0.0141833		R6	Latin America and the Caribbean	0.0344978
165	36	Ecuador	12	Wool and silk-worm cocoons	0.0104117		R6	Latin America and the Caribbean	0.16283
166	36	Ecuador	13	Forestry	0.0184667		R6	Latin America and the Caribbean	0.254404
167	36	Ecuador	37	Ferrous metals	0.0117282		R6	Latin America and the Caribbean	0.0754786
168	36	Ecuador	65	Dwellings	0.000239988		R6	Latin America and the Caribbean	0.0344978
169	37	Paraguay	19	Bovine meat products	0.00867109		R6	Latin America and the Caribbean	0.0922817
170	37	Paraguay	20	Meat products	0.0120969		R6	Latin America and the Caribbean	0.121256
171	37	Paraguay	21	Vegetable oils and fats	0.0138468		R6	Latin America and the Caribbean	0.079569
172	37	Paraguay	65	Dwellings	2.67171e-09		R6	Latin America and the Caribbean	0.0344978
173	38	Peru	32	Petroleum and coal products	0.00681138		R6	Latin America and the Caribbean	0.0145037
174	38	Peru	37	Ferrous metals	0.0183515		R6	Latin America and the Caribbean	0.0754786
175	39	Uruguay	53	Water transport	0.00688698		R6	Latin America and the Caribbean	0.185141
176	39	Uruguay	54	Air transport	0.0159443		R6	Latin America and the Caribbean	0.133056
177	39	Uruguay	65	Dwellings	0.0068354		R6	Latin America and the Caribbean	0.0344978
178	40	Venezuela	12	Wool and silk-worm cocoons	0.000519968		R6	Latin America and the Caribbean	0.16283
179	40	Venezuela	23	Processed rice	0.000623621		R6	Latin America and the Caribbean	0.1301
180	40	Venezuela	65	Dwellings	0.0209337		R6	Latin America and the Caribbean	0.0344978
181	41	Rest of South America	32	Petroleum and coal products	0.00954346		R6	Latin America and the Caribbean	0.0145037
182	42	Costa Rica	18	Other extraction	0.0152922		R6	Latin America and the Caribbean	0.109801
183	42	Costa Rica	32	Petroleum and coal products	0.0031092		R6	Latin America and the Caribbean	0.0145037
184	42	Costa Rica	65	Dwellings	7.94508e-05		R6	Latin America and the Caribbean	0.0344978
185	43	Guatemala	32	Petroleum and coal products	0.00172278		R6	Latin America and the Caribbean	0.0145037
186	43	Guatemala	43	Motor vehicles and parts	0.0161993		R6	Latin America and the Caribbean	0.11426
187	43	Guatemala	52	Transport	0.00156551		R6	Latin America and the Caribbean	0.242309
188	43	Guatemala	53	Water transport	0.000461402		R6	Latin America and the Caribbean	0.185141
189	43	Guatemala	54	Air transport	0.000229875		R6	Latin America and the Caribbean	0.133056
190	44	Honduras	2	Wheat	0.00288403		R6	Latin America and the Caribbean	0.253442
191	44	Honduras	12	Wool and silk-worm cocoons	0.000875855		R6	Latin America and the Caribbean	0.16283
192	44	Honduras	37	Ferrous metals	0.0153137		R6	Latin America and the Caribbean	0.0754786
193	44	Honduras	65	Dwellings	0.00142287		R6	Latin America and the Caribbean	0.0344978
194	45	Nicaragua	2	Wheat	0.00752928		R6	Latin America and the Caribbean	0.253442
195	45	Nicaragua	12	Wool and silk-worm cocoons	0.00698533		R6	Latin America and the Caribbean	0.16283
196	45	Nicaragua	18	Other extraction	8.2448e-06		R6	Latin America and the Caribbean	0.109801
197	45	Nicaragua	23	Processed rice	0.000243024		R6	Latin America and the Caribbean	0.1301
198	45	Nicaragua	32	Petroleum and coal products	0.0105338		R6	Latin America and the Caribbean	0.0145037
199	45	Nicaragua	41	Electrical equipment	0.0189335		R6	Latin America and the Caribbean	0.157477
200	45	Nicaragua	43	Motor vehicles and parts	0.0106461		R6	Latin America and the Caribbean	0.11426
201	45	Nicaragua	65	Dwellings	1.0512e-06		R6	Latin America and the Caribbean	0.0344978
202	46	Panama	2	Wheat	0.00150837		R6	Latin America and the Caribbean	0.253442
203	46	Panama	7	Plant-based fibers	0.0014616		R6	Latin America and the Caribbean	0.193318
204	46	Panama	12	Wool and silk-worm cocoons	0.00327874		R6	Latin America and the Caribbean	0.16283
205	46	Panama	18	Other extraction	0.0115931		R6	Latin America and the Caribbean	0.109801
206	46	Panama	21	Vegetable oils and fats	0.00770005		R6	Latin America and the Caribbean	0.079569
207	46	Panama	24	Sugar	0.0115816		R6	Latin America and the Caribbean	0.129417
208	46	Panama	25	Food products	0.00660852		R6	Latin America and the Caribbean	0.117691
209	46	Panama	54	Air transport	0.00498166		R6	Latin America and the Caribbean	0.133056
210	46	Panama	65	Dwellings	0.00610379		R6	Latin America and the Caribbean	0.0344978
211	47	El Salvador	2	Wheat	0.0071007		R6	Latin America and the Caribbean	0.253442
212	47	El Salvador	12	Wool and silk-worm cocoons	0.00564943		R6	Latin America and the Caribbean	0.16283
213	47	El Salvador	18	Other extraction	7.83693e-06		R6	Latin America and the Caribbean	0.109801
214	47	El Salvador	24	Sugar	0.0153482		R6	Latin America and the Caribbean	0.129417
215	47	El Salvador	65	Dwellings	5.03933e-10		R6	Latin America and the Caribbean	0.0344978
216	48	Rest of Central America	16	Oil	0.0224892		R6	Latin America and the Caribbean	0.04447
217	48	Rest of Central America	19	Bovine meat products	0.00765282		R6	Latin America and the Caribbean	0.0922817
218	48	Rest of Central America	20	Meat products	0.0106292		R6	Latin America and the Caribbean	0.121256
219	48	Rest of Central America	21	Vegetable oils and fats	0.0114492		R6	Latin America and the Caribbean	0.079569
220	48	Rest of Central America	32	Petroleum and coal products	0.00517128		R6	Latin America and the Caribbean	0.0145037
221	48	Rest of Central America	65	Dwellings	6.65109e-08		R6	Latin America and the Caribbean	0.0344978
222	49	Dominican Republic	2	Wheat	0.0117887		R6	Latin America and the Caribbean	0.253442
223	49	Dominican Republic	17	Gas	0.00660502		R6	Latin America and the Caribbean	0.082307
224	49	Dominican Republic	23	Processed rice	1.73722e-05		R6	Latin America and the Caribbean	0.1301
225	49	Dominican Republic	65	Dwellings	1.85114e-10		R6	Latin America and the Caribbean	0.0344978
226	50	Jamaica	12	Wool and silk-worm cocoons	0.00233899		R6	Latin America and the Caribbean	0.16283
227	50	Jamaica	18	Other extraction	8.10736e-09		R6	Latin America and the Caribbean	0.109801
228	50	Jamaica	23	Processed rice	0.000863868		R6	Latin America and the Caribbean	0.1301
229	50	Jamaica	65	Dwellings	0.00226167		R6	Latin America and the Caribbean	0.0344978
230	51	Puerto Rico	17	Gas	0.0061621		R6	Latin America and the Caribbean	0.082307
231	51	Puerto Rico	32	Petroleum and coal products	0.00699177		R6	Latin America and the Caribbean	0.0145037
232	52	Trinidad and Tobago	23	Processed rice	0.00539946		R6	Latin America and the Caribbean	0.1301
233	52	Trinidad and Tobago	24	Sugar	0.0120822		R6	Latin America and the Caribbean	0.129417
234	52	Trinidad and Tobago	32	Petroleum and coal products	0.010046		R6	Latin America and the Caribbean	0.0145037
235	52	Trinidad and Tobago	37	Ferrous metals	0.0150322		R6	Latin America and the Caribbean	0.0754786
236	52	Trinidad and Tobago	65	Dwellings	1.91535e-09		R6	Latin America and the Caribbean	0.0344978
237	53	Caribbean	32	Petroleum and coal products	0.00481257		R6	Latin America and the Caribbean	0.0145037
238	53	Caribbean	46	Electricity	0.0104574		R6	Latin America and the Caribbean	0.0871303
239	54	Austria	7	Plant-based fibers	1.115		R7	Europe	0.274839
240	54	Austria	12	Wool and silk-worm cocoons	1.03716		R7	Europe	0.383706
241	54	Austria	32	Petroleum and coal products	0.00641081		R7	Europe	0.0229932
242	54	Austria	65	Dwellings	4.75642e-05		R7	Europe	0.0657594
243	55	Belgium	12	Wool and silk-worm cocoons	1.5181		R7	Europe	0.383706
244	55	Belgium	15	Coal	0.000928364		R7	Europe	0.160475
245	55	Belgium	32	Petroleum and coal products	0.00144822		R7	Europe	0.0229932
246	55	Belgium	65	Dwellings	1.89934e-05		R7	Europe	0.0657594
247	56	Bulgaria	7	Plant-based fibers	1.05733		R7	Europe	0.274839
248	56	Bulgaria	12	Wool and silk-worm cocoons	1.27601		R7	Europe	0.383706
249	56	Bulgaria	32	Petroleum and coal products	0.0015245		R7	Europe	0.0229932
250	56	Bulgaria	65	Dwellings	3.70997e-05		R7	Europe	0.0657594
251	57	Croatia	65	Dwellings	6.65378e-05		R7	Europe	0.0657594
252	58	Cyprus	52	Transport	0.0165464		R7	Europe	0.148662
253	58	Cyprus	54	Air transport	0.0138516		R7	Europe	0.0660005
254	59	Czech Republic	7	Plant-based fibers	2.32236		R7	Europe	0.274839
255	59	Czech Republic	12	Wool and silk-worm cocoons	2.52526		R7	Europe	0.383706
256	59	Czech Republic	17	Gas	0.000729118		R7	Europe	0.0448147
257	59	Czech Republic	32	Petroleum and coal products	0.00256143		R7	Europe	0.0229932
258	59	Czech Republic	47	Gas manufacture and distribution	0.00411427		R7	Europe	0.204796
259	60	Denmark	32	Petroleum and coal products	0.00769992		R7	Europe	0.0229932
260	60	Denmark	65	Dwellings	7.98916e-05		R7	Europe	0.0657594
261	61	Estonia	12	Wool and silk-worm cocoons	2.57999		R7	Europe	0.383706
262	61	Estonia	15	Coal	0.000466564		R7	Europe	0.160475
263	61	Estonia	32	Petroleum and coal products	0.0108724		R7	Europe	0.0229932
264	61	Estonia	46	Electricity	0.00840695		R7	Europe	0.074436
265	61	Estonia	47	Gas manufacture and distribution	0.0105572		R7	Europe	0.204796
266	61	Estonia	65	Dwellings	7.1018e-05		R7	Europe	0.0657594
267	62	Finland	32	Petroleum and coal products	0.00810388		R7	Europe	0.0229932
268	62	Finland	65	Dwellings	7.6104e-05		R7	Europe	0.0657594
269	63	France	32	Petroleum and coal products	0.00293253		R7	Europe	0.0229932
270	63	France	65	Dwellings	0.00289181		R7	Europe	0.0657594
271	64	Germany	12	Wool and silk-worm cocoons	1.92942		R7	Europe	0.383706
272	64	Germany	32	Petroleum and coal products	0.00590553		R7	Europe	0.0229932
273	64	Germany	65	Dwellings	6.14532e-05		R7	Europe	0.0657594
274	65	Greece	17	Gas	0.00241377		R7	Europe	0.0448147
275	65	Greece	32	Petroleum and coal products	0.00421763		R7	Europe	0.0229932
276	65	Greece	47	Gas manufacture and distribution	0.00790871		R7	Europe	0.204796
277	65	Greece	52	Transport	3.17173e-05		R7	Europe	0.148662
278	65	Greece	53	Water transport	4.34645e-06		R7	Europe	0.167363
279	65	Greece	54	Air transport	1.10701e-05		R7	Europe	0.0660005
280	66	Hungary	32	Petroleum and coal products	0.00544171		R7	Europe	0.0229932
281	66	Hungary	65	Dwellings	5.52986e-05		R7	Europe	0.0657594
282	67	Ireland	14	Fishing	0.00253458		R7	Europe	0.0533497
283	68	Italy	7	Plant-based fibers	1.91233		R7	Europe	0.274839
284	68	Italy	12	Wool and silk-worm cocoons	1.33621		R7	Europe	0.383706
285	68	Italy	32	Petroleum and coal products	0.00666936		R7	Europe	0.0229932
286	68	Italy	65	Dwellings	6.06623e-05		R7	Europe	0.0657594
287	69	Latvia	7	Plant-based fibers	1.01394		R7	Europe	0.274839
288	69	Latvia	65	Dwellings	2.78217e-05		R7	Europe	0.0657594
289	70	Lithuania	17	Gas	0.00179282		R7	Europe	0.0448147
290	70	Lithuania	32	Petroleum and coal products	0.00182455		R7	Europe	0.0229932
291	70	Lithuania	47	Gas manufacture and distribution	0.00687292		R7	Europe	0.204796
292	70	Lithuania	65	Dwellings	3.14904e-05		R7	Europe	0.0657594
293	71	Luxembourg	15	Coal	0.00111188		R7	Europe	0.160475
294	71	Luxembourg	16	Oil	0.00109015		R7	Europe	0.0502826
295	71	Luxembourg	17	Gas	0.00104907		R7	Europe	0.0448147
296	71	Luxembourg	28	Wearing apparel	0.002336		R7	Europe	0.117861
297	71	Luxembourg	57	Financial services	0.00288363		R7	Europe	0.186828
298	71	Luxembourg	58	Insurance	0.00630743		R7	Europe	0.107977
299	72	Malta	15	Coal	0.00857093		R7	Europe	0.160475
300	72	Malta	16	Oil	0.000654968		R7	Europe	0.0502826
301	72	Malta	54	Air transport	0.00639506		R7	Europe	0.0660005
302	73	Netherlands	17	Gas	0.00800372		R7	Europe	0.0448147
303	73	Netherlands	32	Petroleum and coal products	0.00342744		R7	Europe	0.0229932
304	74	Poland	7	Plant-based fibers	1.34647		R7	Europe	0.274839
305	74	Poland	32	Petroleum and coal products	0.00425705		R7	Europe	0.0229932
306	74	Poland	65	Dwellings	6.29438e-05		R7	Europe	0.0657594
307	75	Portugal	24	Sugar	0.00112843		R7	Europe	0.0663569
308	75	Portugal	32	Petroleum and coal products	0.0040461		R7	Europe	0.0229932
309	76	Romania	32	Petroleum and coal products	0.00808439		R7	Europe	0.0229932
310	76	Romania	65	Dwellings	6.65887e-05		R7	Europe	0.0657594
311	77	Slovakia	7	Plant-based fibers	2.02475		R7	Europe	0.274839
312	77	Slovakia	32	Petroleum and coal products	0.00634058		R7	Europe	0.0229932
313	78	Slovenia	17	Gas	0.00447437		R7	Europe	0.0448147
314	78	Slovenia	47	Gas manufacture and distribution	0.00197608		R7	Europe	0.204796
315	78	Slovenia	65	Dwellings	5.05718e-05		R7	Europe	0.0657594
316	79	Spain	32	Petroleum and coal products	0.00280011		R7	Europe	0.0229932
317	79	Spain	47	Gas manufacture and distribution	0.00752963		R7	Europe	0.204796
318	79	Spain	65	Dwellings	6.72407e-05		R7	Europe	0.0657594
319	80	Sweden	12	Wool and silk-worm cocoons	1.09428		R7	Europe	0.383706
320	80	Sweden	32	Petroleum and coal products	0.00539757		R7	Europe	0.0229932
321	80	Sweden	65	Dwellings	6.27566e-05		R7	Europe	0.0657594
322	81	United Kingdom	65	Dwellings	6.48013e-05		R7	Europe	0.0657594
323	82	Switzerland	23	Processed rice	0.0167361		R7	Europe	0.0666906
324	82	Switzerland	65	Dwellings	0.000307942		R7	Europe	0.0657594
325	83	Norway	20	Meat products	0.0145817		R7	Europe	0.0771947
326	83	Norway	21	Vegetable oils and fats	0.0182111		R7	Europe	0.0418413
327	83	Norway	65	Dwellings	7.15057e-05		R7	Europe	0.0657594
328	84	Rest of EFTA (European Free Trade Association)	14	Fishing	0.00322953		R7	Europe	0.0533497
329	84	Rest of EFTA	37	Ferrous metals	0.0103082		R7	Europe	0.0679638
330	84	Rest of EFTA	38	Metals	0.00647337		R7	Europe	0.076469
331	84	Rest of EFTA	53	Water transport	1.81408		R7	Europe	0.167363
332	85	Albania	16	Oil	0.0157749		R7	Europe	0.0502826
333	85	Albania	17	Gas	0.00635929		R7	Europe	0.0448147
334	85	Albania	19	Bovine meat products	0.0132679		R7	Europe	0.0636033
335	85	Albania	23	Processed rice	0.0140121		R7	Europe	0.0666906
336	85	Albania	32	Petroleum and coal products	0.00404155		R7	Europe	0.0229932
337	85	Albania	65	Dwellings	0.00683267		R7	Europe	0.0657594
338	86	Belarus	17	Gas	0.000138274		R7	Europe	0.0448147
339	86	Belarus	19	Bovine meat products	0.00112344		R7	Europe	0.0636033
340	86	Belarus	21	Vegetable oils and fats	0.0030529		R7	Europe	0.0418413
341	86	Belarus	23	Processed rice	0.00106814		R7	Europe	0.0666906
342	86	Belarus	24	Sugar	0.000449746		R7	Europe	0.0663569
343	86	Belarus	32	Petroleum and coal products	0.00756231		R7	Europe	0.0229932
344	86	Belarus	65	Dwellings	1.52961e-07		R7	Europe	0.0657594
345	87	Russia	32	Petroleum and coal products	0.00918826		R7	Europe	0.0229932
346	87	Russia	33	Chemical products	0.0035595		R7	Europe	0.0585683
347	88	Ukraine	65	Dwellings	0.000516929		R7	Europe	0.0657594
348	89	Rest of Eastern Europe	30	Wood products	0.0127667		R7	Europe	0.114804
349	89	Rest of Eastern Europe	65	Dwellings	0.000546548		R7	Europe	0.0657594
350	90	Rest of Europe	32	Petroleum and coal products	0.00947911		R7	Europe	0.0229932
351	90	Rest of Europe	65	Dwellings	0.00891722		R7	Europe	0.0657594
352	91	Kazakhstan	17	Gas	0.0159053		R8	Central Asia	0.098801
353	91	Kazakhstan	32	Petroleum and coal products	0.00731313		R8	Central Asia	0.0178254
354	92	Kyrgyzstan	19	Bovine meat products	0.0164276		R8	Central Asia	0.0586379
355	92	Kyrgyzstan	65	Dwellings	1.44693e-06		R8	Central Asia	0.0382191
356	93	Tajikistan	19	Bovine meat products	0.00590885		R8	Central Asia	0.0586379
357	93	Tajikistan	20	Meat products	0.012503		R8	Central Asia	0.115198
358	93	Tajikistan	21	Vegetable oils and fats	0.00447755		R8	Central Asia	0.0928563
359	93	Tajikistan	22	Dairy products	0.00991024		R8	Central Asia	0.0672971
360	93	Tajikistan	23	Processed rice	0.0061484		R8	Central Asia	0.0731864
361	93	Tajikistan	24	Sugar	0.00063285		R8	Central Asia	0.122476
362	93	Tajikistan	29	Leather products	0.00464332		R8	Central Asia	0.100912
363	93	Tajikistan	30	Wood products	0.0075416		R8	Central Asia	0.277723
364	93	Tajikistan	33	Chemical products	0.00494394		R8	Central Asia	0.0816296
365	93	Tajikistan	37	Ferrous metals	0.010975		R8	Central Asia	0.0724641
366	93	Tajikistan	38	Metals	0.00088516		R8	Central Asia	0.109536
367	93	Tajikistan	40	Computer, electronic, and optical products	0.00513725		R8	Central Asia	0.156202
368	93	Tajikistan	41	Electrical equipment	0.0138827		R8	Central Asia	0.165498
369	93	Tajikistan	53	Water transport	0.00905823		R8	Central Asia	0.285533
370	93	Tajikistan	65	Dwellings	3.72141e-09		R8	Central Asia	0.0382191
371	94	Rest of Former Soviet Union	14	Fishing	0.0153278		R8	Central Asia	0.0185106
372	94	Rest of Former Soviet Union	32	Petroleum and coal products	0.00916514		R8	Central Asia	0.0178254
373	95	Armenia	36	Mineral products	0.00172296		R9	Western Asia	0.123015
374	95	Armenia	65	Dwellings	2.18066e-09		R9	Western Asia	0.246111
375	96	Azerbaijan	24	Sugar	0.010633		R9	Western Asia	0.0949561
376	96	Azerbaijan	32	Petroleum and coal products	0.0113821		R9	Western Asia	0.0258655
377	96	Azerbaijan	41	Electrical equipment	0.014919		R9	Western Asia	0.105013
378	96	Azerbaijan	65	Dwellings	1.81077e-07		R9	Western Asia	0.246111
379	97	Georgia	1	Paddy rice	0.0106126		R9	Western Asia	0.318814
380	97	Georgia	7	Plant-based fibers	0.0104668		R9	Western Asia	0.324039
381	97	Georgia	47	Gas manufacture and distribution	0.00310432		R9	Western Asia	0.200873
382	98	Bahrain	5	Oil seeds	0.0106595		R9	Western Asia	0.269248
383	98	Bahrain	6	Sugar cane and sugar beet	0.00557855		R9	Western Asia	0.238959
384	98	Bahrain	7	Plant-based fibers	0.00213895		R9	Western Asia	0.324039
385	98	Bahrain	12	Wool and silk-worm cocoons	0.00200281		R9	Western Asia	0.111251
386	98	Bahrain	13	Forestry	0.00132994		R9	Western Asia	0.175167
387	98	Bahrain	14	Fishing	0.000838968		R9	Western Asia	0.0824063
388	98	Bahrain	15	Coal	0.00619195		R9	Western Asia	0.0806248
389	98	Bahrain	32	Petroleum and coal products	0.0107152		R9	Western Asia	0.0258655
390	98	Bahrain	65	Dwellings	0.000412965		R9	Western Asia	0.246111
391	99	Islamic Republic of Iran	16	Oil	0.00650912		R9	Western Asia	0.0874023
392	99	Islamic Republic of Iran	17	Gas	0.0071369		R9	Western Asia	0.113243
393	99	Islamic Republic of Iran	19	Bovine meat products	0.00334896		R9	Western Asia	0.0766618
394	99	Islamic Republic of Iran	20	Meat products	0.000130118		R9	Western Asia	0.0895761
395	99	Islamic Republic of Iran	22	Dairy products	0.00663048		R9	Western Asia	0.0880216
396	99	Islamic Republic of Iran	24	Sugar	0.00292722		R9	Western Asia	0.0949561
397	99	Islamic Republic of Iran	32	Petroleum and coal products	0.00376448		R9	Western Asia	0.0258655
398	99	Islamic Republic of Iran	65	Dwellings	3.03992e-11		R9	Western Asia	0.246111
399	101	Jordan	14	Fishing	0.0102435		R9	Western Asia	0.0824063
400	101	Jordan	65	Dwellings	2.47829e-10		R9	Western Asia	0.246111
401	102	Kuwait	5	Oil seeds	0.00125048		R9	Western Asia	0.269248
402	102	Kuwait	6	Sugar cane and sugar beet	0.00224341		R9	Western Asia	0.238959
403	102	Kuwait	7	Plant-based fibers	0.00405308		R9	Western Asia	0.324039
404	102	Kuwait	12	Wool and silk-worm cocoons	0.00381594		R9	Western Asia	0.111251
405	102	Kuwait	13	Forestry	0.000546544		R9	Western Asia	0.175167
406	102	Kuwait	14	Fishing	0.00037404		R9	Western Asia	0.0824063
407	102	Kuwait	15	Coal	0.00056243		R9	Western Asia	0.0806248
408	102	Kuwait	17	Gas	0.00735278		R9	Western Asia	0.113243
409	102	Kuwait	20	Meat products	0.00530512		R9	Western Asia	0.0895761
410	102	Kuwait	21	Vegetable oils and fats	0.00457389		R9	Western Asia	0.0711803
411	102	Kuwait	47	Gas manufacture and distribution	0.000135494		R9	Western Asia	0.200873
412	102	Kuwait	65	Dwellings	0.000397353		R9	Western Asia	0.246111
413	103	Oman	7	Plant-based fibers	0.00709775		R9	Western Asia	0.324039
414	103	Oman	12	Wool and silk-worm cocoons	0.00746986		R9	Western Asia	0.111251
415	103	Oman	13	Forestry	0.0101498		R9	Western Asia	0.175167
416	103	Oman	15	Coal	0.00103734		R9	Western Asia	0.0806248
417	103	Oman	16	Oil	0.00965149		R9	Western Asia	0.0874023
418	103	Oman	17	Gas	0.0103914		R9	Western Asia	0.113243
419	103	Oman	23	Processed rice	0.0103576		R9	Western Asia	0.0282894
420	103	Oman	32	Petroleum and coal products	0.00947287		R9	Western Asia	0.0258655
421	103	Oman	47	Gas manufacture and distribution	0.00191869		R9	Western Asia	0.200873
422	103	Oman	65	Dwellings	0.000328268		R9	Western Asia	0.246111
423	104	Qatar	5	Oil seeds	0.00702042		R9	Western Asia	0.269248
424	104	Qatar	6	Sugar cane and sugar beet	0.00422113		R9	Western Asia	0.238959
425	104	Qatar	7	Plant-based fibers	0.00571676		R9	Western Asia	0.324039
426	104	Qatar	12	Wool and silk-worm cocoons	0.00909082		R9	Western Asia	0.111251
427	104	Qatar	13	Forestry	0.00171735		R9	Western Asia	0.175167
428	104	Qatar	14	Fishing	0.00185369		R9	Western Asia	0.0824063
429	104	Qatar	15	Coal	0.000548246		R9	Western Asia	0.0806248
430	104	Qatar	16	Oil	0.00757406		R9	Western Asia	0.0874023
431	104	Qatar	17	Gas	0.00846727		R9	Western Asia	0.113243
432	104	Qatar	65	Dwellings	0.000224718		R9	Western Asia	0.246111
433	105	Saudi Arabia	5	Oil seeds	0.00232965		R9	Western Asia	0.269248
434	105	Saudi Arabia	6	Sugar cane and sugar beet	0.00261613		R9	Western Asia	0.238959
435	105	Saudi Arabia	7	Plant-based fibers	0.00319637		R9	Western Asia	0.324039
436	105	Saudi Arabia	12	Wool and silk-worm cocoons	0.00468814		R9	Western Asia	0.111251
437	105	Saudi Arabia	13	Forestry	0.000868114		R9	Western Asia	0.175167
438	105	Saudi Arabia	14	Fishing	0.000522286		R9	Western Asia	0.0824063
439	105	Saudi Arabia	15	Coal	0.000241838		R9	Western Asia	0.0806248
440	105	Saudi Arabia	52	Transport	0.00722528		R9	Western Asia	0.1028
441	105	Saudi Arabia	53	Water transport	0.00832418		R9	Western Asia	0.10665
442	105	Saudi Arabia	54	Air transport	0.00486933		R9	Western Asia	0.0702124
443	105	Saudi Arabia	65	Dwellings	0.000263366		R9	Western Asia	0.246111
444	106	Turkey	32	Petroleum and coal products	0.00558665		R9	Western Asia	0.0258655
445	106	Turkey	65	Dwellings	0.00778586		R9	Western Asia	0.246111
446	107	United Arab Emirates	5	Oil seeds	0.00291394		R9	Western Asia	0.269248
447	107	United Arab Emirates	6	Sugar cane and sugar beet	0.00778648		R9	Western Asia	0.238959
448	107	United Arab Emirates	7	Plant-based fibers	0.00938007		R9	Western Asia	0.324039
449	107	United Arab Emirates	12	Wool and silk-worm cocoons	0.0108979		R9	Western Asia	0.111251
450	107	United Arab Emirates	13	Forestry	0.00330072		R9	Western Asia	0.175167
451	107	United Arab Emirates	14	Fishing	0.00118671		R9	Western Asia	0.0824063
452	107	United Arab Emirates	15	Coal	0.000617905		R9	Western Asia	0.0806248
453	107	United Arab Emirates	16	Oil	0.0140607		R9	Western Asia	0.0874023
454	107	United Arab Emirates	17	Gas	0.0144832		R9	Western Asia	0.113243
455	107	United Arab Emirates	65	Dwellings	0.000373748		R9	Western Asia	0.246111
456	108	Rest of Western Asia	18	Other extraction	5.85966e-05		R9	Western Asia	0.141087
457	108	Rest of Western Asia	32	Petroleum and coal products	0.00988944		R9	Western Asia	0.0258655
458	108	Rest of Western Asia	37	Ferrous metals	5.31282e-07		R9	Western Asia	0.0328423
459	108	Rest of Western Asia	65	Dwellings	3.97439e-10		R9	Western Asia	0.246111
460	109	Egypt	21	Vegetable oils and fats	0.00308593		R10	North Africa	0.0342197
461	109	Egypt	23	Processed rice	0.00833403		R10	North Africa	0.299071
462	109	Egypt	32	Petroleum and coal products	0.00503651		R10	North Africa	0.015813
463	109	Egypt	43	Motor vehicles and parts	0.0174329		R10	North Africa	0.113629
464	109	Egypt	47	Gas manufacture and distribution	0.0158397		R10	North Africa	0.283593
465	110	Morocco	17	Gas	2.05861e-05		R10	North Africa	0.181275
466	111	Tunisia	1	Paddy rice	0.00799975		R10	North Africa	0.491376
467	111	Tunisia	23	Processed rice	0.000315803		R10	North Africa	0.299071
468	111	Tunisia	24	Sugar	7.14791e-05		R10	North Africa	0.0636741
469	111	Tunisia	32	Petroleum and coal products	0.00780828		R10	North Africa	0.015813
470	111	Tunisia	65	Dwellings	0.000509944		R10	North Africa	0.0938634
471	112	Rest of North Africa	1	Paddy rice	0.00768032		R10	North Africa	0.491376
472	112	Rest of North Africa	23	Processed rice	0.000158973		R10	North Africa	0.299071
473	112	Rest of North Africa	24	Sugar	7.90932e-05		R10	North Africa	0.0636741
474	112	Rest of North Africa	54	Air transport	0.00748392		R10	North Africa	0.1926
475	112	Rest of North Africa	65	Dwellings	0.000555257		R10	North Africa	0.0938634
476	113	Benin	15	Coal	0.000397931		R11	Sub-Saharan Africa	0.0778548
477	113	Benin	17	Gas	0.000134201		R11	Sub-Saharan Africa	0.0739076
478	113	Benin	29	Leather products	4.95244e-05		R11	Sub-Saharan Africa	0.140163
479	113	Benin	32	Petroleum and coal products	0.00175737		R11	Sub-Saharan Africa	0.0623448
480	113	Benin	36	Mineral products	1.16371e-05		R11	Sub-Saharan Africa	0.140743
481	113	Benin	39	Metal products	0.00130143		R11	Sub-Saharan Africa	0.150833
482	113	Benin	40	Computer, electronic, and optical products	0.000229732		R11	Sub-Saharan Africa	0.0863576
483	113	Benin	41	Electrical equipment	0.000284145		R11	Sub-Saharan Africa	0.100303
484	113	Benin	42	Machinery and equipment	0.000857878		R11	Sub-Saharan Africa	0.114945
485	113	Benin	43	Motor vehicles and parts	0.000247398		R11	Sub-Saharan Africa	0.0641526
486	113	Benin	44	Transport equipment	0.000305493		R11	Sub-Saharan Africa	0.137746
487	113	Benin	45	Manufactures	0.000534347		R11	Sub-Saharan Africa	0.0957305
488	113	Benin	52	Transport	0.000215573		R11	Sub-Saharan Africa	0.239863
489	113	Benin	53	Water transport	7.45028e-05		R11	Sub-Saharan Africa	0.179788
490	113	Benin	54	Air transport	5.62061e-05		R11	Sub-Saharan Africa	0.118508
491	113	Benin	65	Dwellings	0.00255698		R11	Sub-Saharan Africa	0.125641
492	114	Burkina Faso	19	Bovine meat products	0.00110065		R11	Sub-Saharan Africa	0.294908
493	114	Burkina Faso	22	Dairy products	0.0110931		R11	Sub-Saharan Africa	0.0937333
494	114	Burkina Faso	23	Processed rice	0.00185022		R11	Sub-Saharan Africa	0.189686
495	114	Burkina Faso	37	Ferrous metals	0.0111329		R11	Sub-Saharan Africa	0.104545
496	114	Burkina Faso	51	Accommodation, food and service activities	0.000851785		R11	Sub-Saharan Africa	0.359864
497	114	Burkina Faso	65	Dwellings	0.000446095		R11	Sub-Saharan Africa	0.125641
498	115	Cameroon	2	Wheat	0.00415215		R11	Sub-Saharan Africa	0.411756
499	115	Cameroon	18	Other extraction	0.0158112		R11	Sub-Saharan Africa	0.140712
500	115	Cameroon	32	Petroleum and coal products	0.00719479		R11	Sub-Saharan Africa	0.0623448
501	115	Cameroon	41	Electrical equipment	0.00986606		R11	Sub-Saharan Africa	0.100303
502	115	Cameroon	42	Machinery and equipment	0.0125665		R11	Sub-Saharan Africa	0.114945
503	115	Cameroon	43	Motor vehicles and parts	0.00849505		R11	Sub-Saharan Africa	0.0641526
504	115	Cameroon	44	Transport equipment	0.0132321		R11	Sub-Saharan Africa	0.137746
505	115	Cameroon	65	Dwellings	3.18715e-07		R11	Sub-Saharan Africa	0.125641
506	116	Cote d'Ivoire	2	Wheat	0.000677642		R11	Sub-Saharan Africa	0.411756
507	116	Cote d'Ivoire	65	Dwellings	2.89824e-07		R11	Sub-Saharan Africa	0.125641
508	117	Ghana	12	Wool and silk-worm cocoons	0.00828069		R11	Sub-Saharan Africa	0.191433
509	117	Ghana	15	Coal	0.000570996		R11	Sub-Saharan Africa	0.0778548
510	117	Ghana	16	Oil	1.45618e-07		R11	Sub-Saharan Africa	0.10826
511	117	Ghana	17	Gas	0.000128495		R11	Sub-Saharan Africa	0.0739076
512	117	Ghana	24	Sugar	0.0117946		R11	Sub-Saharan Africa	0.151689
513	117	Ghana	32	Petroleum and coal products	0.00978879		R11	Sub-Saharan Africa	0.0623448
514	117	Ghana	43	Motor vehicles and parts	0.000389467		R11	Sub-Saharan Africa	0.0641526
515	117	Ghana	44	Transport equipment	0.000586532		R11	Sub-Saharan Africa	0.137746
516	118	Guinea	2	Wheat	0.0103039		R11	Sub-Saharan Africa	0.411756
517	118	Guinea	15	Coal	2.88719e-06		R11	Sub-Saharan Africa	0.0778548
518	118	Guinea	16	Oil	0.000106711		R11	Sub-Saharan Africa	0.10826
519	118	Guinea	17	Gas	0.000405301		R11	Sub-Saharan Africa	0.0739076
520	118	Guinea	22	Dairy products	0.00454465		R11	Sub-Saharan Africa	0.0937333
521	118	Guinea	32	Petroleum and coal products	0.000155924		R11	Sub-Saharan Africa	0.0623448
522	118	Guinea	33	Chemical products	3.4769e-06		R11	Sub-Saharan Africa	0.0571014
523	118	Guinea	34	Basic pharmaceutical products	6.97135e-05		R11	Sub-Saharan Africa	0.0727231
524	118	Guinea	35	Rubber and plastic products	6.36457e-05		R11	Sub-Saharan Africa	0.13295
525	118	Guinea	40	Computer, electronic, and optical products	0.000309158		R11	Sub-Saharan Africa	0.0863576
526	118	Guinea	41	Electrical equipment	0.000252088		R11	Sub-Saharan Africa	0.100303
527	118	Guinea	42	Machinery and equipment	0.000844922		R11	Sub-Saharan Africa	0.114945
528	118	Guinea	43	Motor vehicles and parts	0.000348685		R11	Sub-Saharan Africa	0.0641526
529	118	Guinea	46	Electricity	0.0103231		R11	Sub-Saharan Africa	0.124669
530	118	Guinea	65	Dwellings	0.00050216		R11	Sub-Saharan Africa	0.125641
531	119	Nigeria	16	Oil	0.00170961		R11	Sub-Saharan Africa	0.10826
532	119	Nigeria	17	Gas	0.00184008		R11	Sub-Saharan Africa	0.0739076
533	119	Nigeria	32	Petroleum and coal products	0.000607229		R11	Sub-Saharan Africa	0.0623448
534	119	Nigeria	65	Dwellings	0.00384497		R11	Sub-Saharan Africa	0.125641
535	120	Senegal	19	Bovine meat products	0.0140801		R11	Sub-Saharan Africa	0.294908
536	120	Senegal	23	Processed rice	0.000866645		R11	Sub-Saharan Africa	0.189686
537	120	Senegal	32	Petroleum and coal products	0.00349967		R11	Sub-Saharan Africa	0.0623448
538	120	Senegal	46	Electricity	0.00656207		R11	Sub-Saharan Africa	0.124669
539	120	Senegal	59	Real estate activities	0.0120518		R11	Sub-Saharan Africa	0.195483
540	120	Senegal	65	Dwellings	5.90917e-07		R11	Sub-Saharan Africa	0.125641
541	121	Togo	15	Coal	0.000533903		R11	Sub-Saharan Africa	0.0778548
542	121	Togo	23	Processed rice	0.000874328		R11	Sub-Saharan Africa	0.189686
543	121	Togo	24	Sugar	0.00272833		R11	Sub-Saharan Africa	0.151689
544	121	Togo	27	Textiles	0.0121525		R11	Sub-Saharan Africa	0.145137
545	121	Togo	28	Wearing apparel	0.017271		R11	Sub-Saharan Africa	0.20094
546	121	Togo	43	Motor vehicles and parts	0.000162557		R11	Sub-Saharan Africa	0.0641526
547	121	Togo	44	Transport equipment	0.000572897		R11	Sub-Saharan Africa	0.137746
548	121	Togo	65	Dwellings	0.00225806		R11	Sub-Saharan Africa	0.125641
549	122	Rest of Western Africa	17	Gas	0.0193514		R11	Sub-Saharan Africa	0.0739076
550	123	Central Africa	23	Processed rice	0.00235783		R11	Sub-Saharan Africa	0.189686
551	124	South Central Africa	23	Processed rice	0.00360525		R11	Sub-Saharan Africa	0.189686
552	124	South Central Africa	65	Dwellings	1.44748e-10		R11	Sub-Saharan Africa	0.125641
553	125	Ethiopia	13	Forestry	0.000156578		R11	Sub-Saharan Africa	0.29796
554	125	Ethiopia	14	Fishing	0.000140208		R11	Sub-Saharan Africa	0.270933
555	125	Ethiopia	15	Coal	9.33428e-06		R11	Sub-Saharan Africa	0.0778548
556	125	Ethiopia	17	Gas	0.000411862		R11	Sub-Saharan Africa	0.0739076
557	125	Ethiopia	19	Bovine meat products	0.0191699		R11	Sub-Saharan Africa	0.294908
558	125	Ethiopia	21	Vegetable oils and fats	0.000428458		R11	Sub-Saharan Africa	0.108577
559	125	Ethiopia	22	Dairy products	0.0246462		R11	Sub-Saharan Africa	0.0937333
560	125	Ethiopia	23	Processed rice	0.0174075		R11	Sub-Saharan Africa	0.189686
561	125	Ethiopia	24	Sugar	0.00393626		R11	Sub-Saharan Africa	0.151689
562	125	Ethiopia	32	Petroleum and coal products	1.15586e-05		R11	Sub-Saharan Africa	0.0623448
563	125	Ethiopia	38	Metals	0.0150761		R11	Sub-Saharan Africa	0.103639
564	125	Ethiopia	40	Computer, electronic, and optical products	0.00116686		R11	Sub-Saharan Africa	0.0863576
565	125	Ethiopia	41	Electrical equipment	0.00133097		R11	Sub-Saharan Africa	0.100303
566	125	Ethiopia	42	Machinery and equipment	0.00160294		R11	Sub-Saharan Africa	0.114945
567	125	Ethiopia	47	Gas manufacture and distribution	0.00188857		R11	Sub-Saharan Africa	0.170028
568	125	Ethiopia	65	Dwellings	0.000852318		R11	Sub-Saharan Africa	0.125641
569	126	Kenya	2	Wheat	0.0129537		R11	Sub-Saharan Africa	0.411756
570	126	Kenya	32	Petroleum and coal products	0.0122523		R11	Sub-Saharan Africa	0.0623448
571	126	Kenya	65	Dwellings	2.86453e-10		R11	Sub-Saharan Africa	0.125641
572	127	Madagascar	12	Wool and silk-worm cocoons	0.000868737		R11	Sub-Saharan Africa	0.191433
573	127	Madagascar	23	Processed rice	0.00383332		R11	Sub-Saharan Africa	0.189686
574	127	Madagascar	36	Mineral products	2.16846e-05		R11	Sub-Saharan Africa	0.140743
575	127	Madagascar	37	Ferrous metals	6.0312e-05		R11	Sub-Saharan Africa	0.104545
576	127	Madagascar	65	Dwellings	8.86778e-07		R11	Sub-Saharan Africa	0.125641
577	128	Malawi	23	Processed rice	0.00906917		R11	Sub-Saharan Africa	0.189686
578	128	Malawi	32	Petroleum and coal products	0.00634591		R11	Sub-Saharan Africa	0.0623448
579	128	Malawi	37	Ferrous metals	0.000957748		R11	Sub-Saharan Africa	0.104545
580	128	Malawi	38	Metals	0.00142719		R11	Sub-Saharan Africa	0.103639
581	128	Malawi	39	Metal products	0.00763515		R11	Sub-Saharan Africa	0.150833
582	129	Mauritius	2	Wheat	0.00690737		R11	Sub-Saharan Africa	0.411756
583	129	Mauritius	11	Raw milk	0.0134864		R11	Sub-Saharan Africa	0.363176
584	129	Mauritius	12	Wool and silk-worm cocoons	0.00612737		R11	Sub-Saharan Africa	0.191433
585	129	Mauritius	21	Vegetable oils and fats	0.0107815		R11	Sub-Saharan Africa	0.108577
586	129	Mauritius	23	Processed rice	0.00531035		R11	Sub-Saharan Africa	0.189686
587	129	Mauritius	65	Dwellings	6.63714e-07		R11	Sub-Saharan Africa	0.125641
588	130	Mozambique	2	Wheat	0.00365024		R11	Sub-Saharan Africa	0.411756
589	130	Mozambique	12	Wool and silk-worm cocoons	0.00403753		R11	Sub-Saharan Africa	0.191433
590	130	Mozambique	32	Petroleum and coal products	7.48785e-05		R11	Sub-Saharan Africa	0.0623448
591	130	Mozambique	37	Ferrous metals	0.0181832		R11	Sub-Saharan Africa	0.104545
592	130	Mozambique	38	Metals	0.00165476		R11	Sub-Saharan Africa	0.103639
593	130	Mozambique	65	Dwellings	0.00978083		R11	Sub-Saharan Africa	0.125641
594	131	Rwanda	19	Bovine meat products	0.0166749		R11	Sub-Saharan Africa	0.294908
595	131	Rwanda	23	Processed rice	4.00667e-05		R11	Sub-Saharan Africa	0.189686
596	131	Rwanda	32	Petroleum and coal products	0.00136466		R11	Sub-Saharan Africa	0.0623448
597	131	Rwanda	37	Ferrous metals	0.0108869		R11	Sub-Saharan Africa	0.104545
598	131	Rwanda	65	Dwellings	0.00335362		R11	Sub-Saharan Africa	0.125641
599	132	United Republic of Tanzania	15	Coal	0.00581162		R11	Sub-Saharan Africa	0.0778548
600	132	United Republic of Tanzania	16	Oil	0.00701403		R11	Sub-Saharan Africa	0.10826
601	132	United Republic of Tanzania	17	Gas	0.0175852		R11	Sub-Saharan Africa	0.0739076
602	132	United Republic of Tanzania	18	Other extraction	0.0133414		R11	Sub-Saharan Africa	0.140712
603	133	Uganda	2	Wheat	0.000695068		R11	Sub-Saharan Africa	0.411756
604	133	Uganda	19	Bovine meat products	0.0107038		R11	Sub-Saharan Africa	0.294908
605	133	Uganda	22	Dairy products	0.00554694		R11	Sub-Saharan Africa	0.0937333
606	133	Uganda	23	Processed rice	1.97181e-05		R11	Sub-Saharan Africa	0.189686
607	133	Uganda	24	Sugar	0.00133935		R11	Sub-Saharan Africa	0.151689
608	133	Uganda	32	Petroleum and coal products	0.000559315		R11	Sub-Saharan Africa	0.0623448
609	133	Uganda	65	Dwellings	0.000163568		R11	Sub-Saharan Africa	0.125641
610	134	Zambia	17	Gas	0.00588235		R11	Sub-Saharan Africa	0.0739076
611	134	Zambia	18	Other extraction	0.0217495		R11	Sub-Saharan Africa	0.140712
612	134	Zambia	23	Processed rice	0.000109795		R11	Sub-Saharan Africa	0.189686
613	134	Zambia	32	Petroleum and coal products	0.00774959		R11	Sub-Saharan Africa	0.0623448
614	134	Zambia	37	Ferrous metals	0.0118272		R11	Sub-Saharan Africa	0.104545
615	134	Zambia	38	Metals	0.00865813		R11	Sub-Saharan Africa	0.103639
616	134	Zambia	40	Computer, electronic, and optical products	0.00548177		R11	Sub-Saharan Africa	0.0863576
617	134	Zambia	41	Electrical equipment	0.00494145		R11	Sub-Saharan Africa	0.100303
618	134	Zambia	42	Machinery and equipment	0.00622114		R11	Sub-Saharan Africa	0.114945
619	134	Zambia	43	Motor vehicles and parts	0.00356802		R11	Sub-Saharan Africa	0.0641526
620	134	Zambia	44	Transport equipment	0.0104444		R11	Sub-Saharan Africa	0.137746
621	134	Zambia	45	Manufactures	0.00640477		R11	Sub-Saharan Africa	0.0957305
622	134	Zambia	47	Gas manufacture and distribution	0.00131406		R11	Sub-Saharan Africa	0.170028
623	135	Zimbabwe	12	Wool and silk-worm cocoons	0.00213818		R11	Sub-Saharan Africa	0.191433
624	135	Zimbabwe	20	Meat products	0.000394955		R11	Sub-Saharan Africa	0.153517
625	136	Rest of Eastern Africa	23	Processed rice	0.0187657		R11	Sub-Saharan Africa	0.189686
626	136	Rest of Eastern Africa	65	Dwellings	0.0149743		R11	Sub-Saharan Africa	0.125641
627	137	Botswana	43	Motor vehicles and parts	0.0179706		R11	Sub-Saharan Africa	0.0641526
628	137	Botswana	65	Dwellings	0.000134171		R11	Sub-Saharan Africa	0.125641
629	138	Namibia	21	Vegetable oils and fats	0.00678382		R11	Sub-Saharan Africa	0.108577
630	138	Namibia	23	Processed rice	0.00470453		R11	Sub-Saharan Africa	0.189686
631	138	Namibia	24	Sugar	0.00516673		R11	Sub-Saharan Africa	0.151689
632	138	Namibia	65	Dwellings	1.35974e-09		R11	Sub-Saharan Africa	0.125641
633	139	South Africa	17	Gas	0.00276874		R11	Sub-Saharan Africa	0.0739076
634	139	South Africa	23	Processed rice	0.00953863		R11	Sub-Saharan Africa	0.189686
635	139	South Africa	32	Petroleum and coal products	0.00822868		R11	Sub-Saharan Africa	0.0623448
636	139	South Africa	47	Gas manufacture and distribution	0.00110445		R11	Sub-Saharan Africa	0.170028
637	139	South Africa	65	Dwellings	9.89154e-05		R11	Sub-Saharan Africa	0.125641
638	140	Rest of South African Customs	23	Processed rice	0.000897915		R11	Sub-Saharan Africa	0.189686
639	140	Rest of South African Customs	32	Petroleum and coal products	0.00373031		R11	Sub-Saharan Africa	0.0623448
640	140	Rest of South African Customs	65	Dwellings	5.19306e-09		R11	Sub-Saharan Africa	0.125641
641	141	Rest of the World	32	Petroleum and coal products	0.0050648		R12	Rest of the World	0.0270753
642	141	Rest of the World	65	Dwellings	7.35003e-05		R12	Rest of the World	0.0858117
